# Supplementary material for: CRISPR-Cas9-mediated deletions of FvMYB46 in Fragaria vesca reveal its role in regulation of fruit set and phenylpropanoid biosynthesis
Source: BMC Plant Biol. 2025 Feb 25;25:256. doi: 10.1186/s12870-024-06041-0 (PMC11853751; doi:10.1186/s12870-024-06041-0)
Supplement: Supplementary file 3 — Supplementary Material 3 [file 12870_2024_6041_MOESM3_ESM.xlsx]

## Sheet: Supplementary table 1 all DEGs
Supplementary table 1. All DEGs as Log2 fold change between pairwise comparisions. Gene Ids are from the F. vesca v4.0.a2 transcriptome. Significant differences (p<0,01) are marked in orange. The closest A. thaliana homologue is identified by Blast-searches at the NCBI nr database. Mut1=FvMYB46-82, Mut2=FvMYB46-81/82, F=flower
Gene	F_Mut1vsWT	F_Mut2vsMut1	F_Mut2vsWT	Athal homolog (Araport11)
FvH4_6g20174	-11.347	0	-11.347	NA
FvH4_4g03326	-10.986	0	-10.986	AT2G27110.2
FvH4_6g31092	-10.665	0	-10.665	AT3G05850.1
FvH4_6g37311	-10.126	0	-10.126	NA
FvH4_6g31091	-7.346	-2.644	-9.99	NA
FvH4_5g36973	-0.104	-9.836	-9.94	NA
FvH4_3g24071	-9.723	0	-9.723	AT4G23160.3
FvH4_3g33070	-9.66	0	-9.66	NA
FvH4_4g05800	-7.799	-1.857	-9.656	AT2G20980.1
FvH4_5g11221	-6.458	-3.151	-9.609	AT4G23160.3
FvH4_6g43902	-9.473	0	-9.473	NA
FvH4_3g30982	-11.201	1.852	-9.349	NA
FvH4_3g42832	-9.093	0	-9.093	AT4G32350.3
FvH4_6g36271	-8.869	0	-8.869	NA
FvH4_6g35632	-8.824	0	-8.824	AT4G23160.3
FvH4_6g34050	-8.792	0	-8.792	AT5G26600.2
FvH4_3g21491	-5.983	-2.644	-8.627	AT4G29090.1
FvH4_3g26554	-8.598	0	-8.598	AT4G15090.5
FvH4_5g16981	-8.356	0	-8.356	NA
FvH4_6g43211	-6.341	-1.858	-8.198	NA
FvH4_3g21493	-8.181	0	-8.181	AT1G40390.1
FvH4_6g33903	-8.134	0	-8.134	NA
FvH4_6g34291	-6.229	-1.858	-8.088	AT5G16730.1
FvH4_3g21492	-8.023	0	-8.023	AT4G29090.1
FvH4_6g05960	-7.957	0	-7.957	AT5G27600.1
FvH4_3g19610	-7.309	-0.572	-7.88	NA
FvH4_6g30770	-7.864	0	-7.864	NA
FvH4_5g21971	-5.937	-1.858	-7.795	AT1G34070.1
FvH4_6g44210	-7.264	-0.465	-7.729	NA
FvH4_5g26311	-5.281	-1.299	-6.58	AT1G76520.2
FvH4_5g14631	-5.097	-1.318	-6.415	AT3G53740.4
FvH4_6g30961	-8.212	1.852	-6.36	NA
FvH4_5g13441	-8.89	2.637	-6.253	AT5G53670.1
FvH4_1g25221	-7.029	1.074	-5.955	NA
FvH4_6g45942	-5.963	0.498	-5.464	NA
FvH4_7g33141	-0.111	-5.189	-5.3	NA
FvH4_1g10461	-5.062	0.034	-5.028	AT5G41980.1
FvH4_5g21021	-5.404	0.498	-4.906	AT3G09510.1
FvH4_5g07921	-5.787	1.166	-4.621	NA
FvH4_6g40582	-4.855	0.385	-4.47	NA
FvH4_3g33041	-4.771	0.534	-4.237	AT2G45590.1
FvH4_6g11440	1.171	-5.36	-4.188	AT5G23960.1
FvH4_3g11090	-0.137	-3.692	-3.828	AT4G20800.1
FvH4_5g22142	-2.872	-0.791	-3.663	NA
FvH4_7g31480	0.161	-3.816	-3.655	AT5G42500.1
FvH4_6g24291	-9.7	6.051	-3.649	NA
FvH4_6g36961	-3.376	-0.166	-3.542	AT2G25010.1
FvH4_6g51131	-4.337	0.815	-3.522	AT5G42905.1
FvH4_1g24081	-1.292	-2.077	-3.369	NA
FvH4_3g11860	-0.867	-2.445	-3.313	AT2G43000.1
FvH4_5g21912	-3.778	0.618	-3.16	NA
FvH4_6g20710	-3.592	0.536	-3.056	NA
FvH4_3g17260	-0.892	-2.054	-2.945	AT3G14690.1
FvH4_6g39840	-0.656	-2.259	-2.916	AT1G22400.1
FvH4_3g30932	-1.375	-1.468	-2.843	NA
FvH4_6g44530	-3.173	0.374	-2.799	AT3G26300.1
FvH4_5g32690	-0.363	-2.409	-2.772	AT1G76690.1
FvH4_3g33580	-2.42	-0.242	-2.662	AT3G48430.1
FvH4_2g20091	-0.694	-1.959	-2.652	AT3G09270.1
FvH4_4g05930	-0.945	-1.689	-2.634	AT5G64210.1
FvH4_6g22790	-1.056	-1.559	-2.615	AT5G06860.1
FvH4_4g18850	0.649	-3.26	-2.611	NA
FvH4_2g20060	-0.082	-2.524	-2.606	AT2G29420.1
FvH4_3g17263	-0.82	-1.776	-2.596	AT3G14690.2
FvH4_6g03790	-0.516	-2.078	-2.595	AT3G04940.2
FvH4_3g08290	-0.681	-1.869	-2.549	AT5G47220.1
FvH4_5g23001	-2.931	0.426	-2.505	AT4G00980.1
FvH4_4g19080	-0.262	-2.199	-2.461	AT1G24020.2
FvH4_2g20070	-0.393	-2.05	-2.443	AT3G09270.1
FvH4_6g36390	-1.588	-0.812	-2.4	AT1G32910.1
FvH4_3g36421	-2.036	-0.356	-2.392	AT5G41980.1
FvH4_1g13670	-2.365	0.045	-2.32	NA
FvH4_5g03710	-0.821	-1.447	-2.268	AT4G23690.1
FvH4_2g20400	-0.946	-1.31	-2.256	AT3G22840.1
FvH4_3g18050	-0.777	-1.471	-2.248	NA
FvH4_7g32261	-2.063	-0.16	-2.223	NA
FvH4_3g13000	-2.007	-0.213	-2.22	AT5G17050.1
FvH4_6g05210	-0.857	-1.36	-2.217	AT4G18425.1
FvH4_1g18170	-0.73	-1.482	-2.211	AT5G20630.1
FvH4_3g43440	-0.121	-2.061	-2.182	AT5G60900.1
FvH4_3g10860	-0.713	-1.46	-2.174	AT4G20820.1
FvH4_3g16430	-1.326	-0.804	-2.13	AT4G02600.2
FvH4_2g26151	-0.082	-2.048	-2.13	AT1G24020.2
FvH4_4g19710	-0.562	-1.527	-2.09	AT1G24020.2
FvH4_1g08740	-1.929	-0.152	-2.08	NA
FvH4_4g19020	0.053	-2.133	-2.08	AT1G24020.2
FvH4_3g14350	-0.888	-1.156	-2.044	AT2G34080.1
FvH4_5g06220	-1.447	-0.572	-2.019	AT1G75800.1
FvH4_4g03251	-0.899	-1.112	-2.011	AT1G06620.1
FvH4_4g09812	-2.334	0.327	-2.007	NA
FvH4_4g19061	-0.002	-1.988	-1.99	NA
FvH4_2g20090	-0.797	-1.192	-1.989	AT3G09270.1
FvH4_3g14380	-1.24	-0.747	-1.987	AT2G34080.1
FvH4_6g31531	-4.213	2.231	-1.982	NA
FvH4_1g10480	-1.003	-0.941	-1.944	AT2G17570.1
FvH4_4g08641	-2.36	0.416	-1.943	NA
FvH4_4g19060	-0.748	-1.192	-1.94	AT1G24020.2
FvH4_6g12680	-0.241	-1.692	-1.933	AT3G09270.1
FvH4_2g32571	0.091	-2.023	-1.932	AT3G29794.1
FvH4_2g20030	-0.861	-1.066	-1.927	AT2G29420.1
FvH4_5g23010	-2.063	0.139	-1.924	AT2G35500.1
FvH4_7g15680	-1.473	-0.423	-1.895	AT5G24090.1
FvH4_1g23401	-0.702	-1.189	-1.891	NA
FvH4_3g36460	-1.388	-0.493	-1.881	AT5G08420.1
FvH4_2g07500	-1.669	-0.194	-1.863	AT3G20650.1
FvH4_6g34981	-1.615	-0.243	-1.858	AT3G09510.1
FvH4_1g27361	2.817	-4.675	-1.858	AT3G19400.2
FvH4_4g21380	-0.528	-1.328	-1.856	AT1G02520.3
FvH4_6g03740	0.007	-1.852	-1.845	AT5G42020.2
FvH4_1g21540	0.119	-1.961	-1.843	AT4G39830.1
FvH4_7g27900	-1.446	-0.389	-1.835	NA
FvH4_4g19040	-0.089	-1.746	-1.835	NA
FvH4_6g33210	-0.279	-1.555	-1.834	AT4G29990.1
FvH4_3g29701	-3.936	2.105	-1.832	NA
FvH4_5g38250	-0.725	-1.104	-1.828	NA
FvH4_5g03330	-0.601	-1.221	-1.822	AT2G46150.1
FvH4_6g29800	-0.671	-1.147	-1.818	AT5G20230.1
FvH4_4g18851	-0.189	-1.623	-1.812	AT1G24020.2
FvH4_6g24640	-1.226	-0.577	-1.804	AT3G57270.1
FvH4_3g34610	-0.616	-1.175	-1.791	AT4G29990.2
FvH4_5g38050	-0.25	-1.529	-1.78	AT2G36690.2
FvH4_3g25740	-0.716	-1.05	-1.766	AT2G27310.1
FvH4_2g23780	-0.575	-1.185	-1.76	AT1G03220.1
FvH4_1g05410	-0.936	-0.82	-1.756	AT1G04350.1
FvH4_1g08454	0.234	-1.987	-1.753	AT2G06050.3
FvH4_3g10340	-0.847	-0.905	-1.753	AT1G21270.1
FvH4_6g37700	-1.043	-0.697	-1.74	AT1G16260.2
FvH4_1g06630	-0.685	-1.046	-1.731	AT4G26260.2
FvH4_6g27610	-0.564	-1.163	-1.727	AT5G05340.1
FvH4_5g03532	-1.923	0.21	-1.712	AT5G48050.1
FvH4_6g24400	-7.222	5.511	-1.71	NA
FvH4_7g32860	-0.281	-1.419	-1.7	AT5G52450.1
FvH4_4g02990	-0.448	-1.25	-1.699	AT4G24000.1
FvH4_7g00010	-0.716	-0.982	-1.698	AT2G31945.1
FvH4_4g19282	-0.614	-1.083	-1.697	NA
FvH4_5g16920	0.048	-1.744	-1.696	AT2G29420.1
FvH4_1g23380	-0.222	-1.473	-1.695	AT5G60900.1
FvH4_5g16260	1.078	-2.754	-1.677	AT5G42650.1
FvH4_3g07970	-1.033	-0.642	-1.674	AT3G49340.1
FvH4_6g23652	-1.659	-0.011	-1.67	NA
FvH4_2g40491	3.936	-5.58	-1.644	NA
FvH4_6g44320	-1.671	0.028	-1.643	AT1G15030.1
FvH4_6g04730	-1.233	-0.41	-1.643	AT5G17680.2
FvH4_7g09310	-0.256	-1.379	-1.635	AT5G51160.1
FvH4_4g19380	-1.094	-0.538	-1.632	AT2G30900.1
FvH4_4g09040	-1.815	0.193	-1.622	AT1G76120.1
FvH4_7g18090	-0.903	-0.709	-1.613	AT2G41610.1
FvH4_6g09211	2.033	-3.644	-1.611	AT3G24255.5
FvH4_6g27880	-0.397	-1.201	-1.599	AT3G07870.1
FvH4_2g05020	-0.226	-1.372	-1.598	AT2G15220.1
FvH4_7g18510	0.019	-1.616	-1.598	AT2G39210.1
FvH4_6g29770	-1.234	-0.347	-1.582	AT5G20230.1
FvH4_3g13435	-0.523	-1.055	-1.578	AT2G34930.1
FvH4_1g27450	-1.291	-0.285	-1.576	AT1G66120.1
FvH4_1g19265	0.501	-2.07	-1.569	AT4G37980.1
FvH4_2g03300	-0.646	-0.921	-1.567	AT1G05675.1
FvH4_7g34110	-0.207	-1.352	-1.559	NA
FvH4_3g43501	0.09	-1.643	-1.554	AT5G44640.1
FvH4_6g26360	-2.475	0.937	-1.538	AT4G20970.1
FvH4_4g03280	-0.266	-1.269	-1.535	NA
FvH4_5g36280	-0.329	-1.206	-1.535	AT2G14095.1
FvH4_4g03241	-0.471	-1.056	-1.528	AT1G06650.2
FvH4_1g20410	-0.67	-0.849	-1.52	AT1G17840.1
FvH4_6g02220	-1.001	-0.514	-1.516	NA
FvH4_3g36422	-1.473	-0.042	-1.515	NA
FvH4_5g03460	-0.365	-1.146	-1.511	AT2G46150.1
FvH4_6g23581	-9.012	7.501	-1.511	AT4G23160.3
FvH4_1g10661	0.248	-1.75	-1.502	AT3G12500.1
FvH4_4g19050	-0.038	-1.46	-1.498	AT1G24020.2
FvH4_1g23750	-0.555	-0.938	-1.493	AT5G05320.1
FvH4_4g19010	-0.491	-0.995	-1.486	AT1G24020.2
FvH4_1g30340	-0.882	-0.604	-1.486	AT5G37478.2
FvH4_4g09320	-0.518	-0.95	-1.467	AT5G57520.1
FvH4_6g52330	-0.841	-0.624	-1.465	AT5G40690.1
FvH4_7g12361	-9.404	7.945	-1.46	NA
FvH4_4g25610	-0.316	-1.143	-1.459	AT1G59960.1
FvH4_2g30510	-0.07	-1.384	-1.454	AT1G31690.1
FvH4_2g05000	0.031	-1.484	-1.453	AT2G15220.1
FvH4_3g19870	0.089	-1.541	-1.452	AT4G23180.2
FvH4_7g30780	-0.611	-0.841	-1.452	AT5G24090.1
FvH4_6g10510	-0.607	-0.844	-1.451	AT2G38470.1
FvH4_2g09060	0.786	-2.229	-1.443	NA
FvH4_5g06210	-0.945	-0.492	-1.437	AT3G57270.1
FvH4_6g40530	-1.384	-0.051	-1.435	AT4G25330.1
FvH4_5g09180	-0.625	-0.804	-1.429	AT3G48850.1
FvH4_6g11040	-0.939	-0.485	-1.424	AT2G38290.1
FvH4_2g03340	-0.005	-1.405	-1.411	AT3G49780.1
FvH4_3g34340	-1.153	-0.253	-1.406	AT5G60020.1
FvH4_2g15070	-0.783	-0.618	-1.402	AT1G31130.1
FvH4_5g15020	-0.142	-1.259	-1.401	AT5G62480.1
FvH4_7g20000	-1.194	-0.202	-1.396	NA
FvH4_3g46010	-0.655	-0.74	-1.395	AT4G39330.1
FvH4_6g28740	-0.408	-0.985	-1.393	NA
FvH4_6g23340	-11.929	10.54	-1.389	NA
FvH4_4g03610	-0.485	-0.903	-1.389	AT2G31180.1
FvH4_1g23390	-0.174	-1.208	-1.382	AT5G60900.1
FvH4_1g06851	-0.005	-1.375	-1.38	AT4G26220.1
FvH4_3g45350	-0.436	-0.938	-1.374	AT3G13600.2
FvH4_5g37520	-0.437	-0.931	-1.368	AT4G08850.1
FvH4_4g25770	-0.524	-0.836	-1.361	AT1G12940.1
FvH4_2g22170	-0.344	-1.013	-1.357	AT5G63450.1
FvH4_5g26401	-1.302	-0.054	-1.356	AT3G53740.4
FvH4_6g18970	-0.512	-0.836	-1.348	AT5G66900.1
FvH4_2g41060	-0.448	-0.9	-1.348	AT1G80840.1
FvH4_3g11410	-1.31	-0.038	-1.348	AT5G44550.1
FvH4_4g20220	-1.361	0.014	-1.347	AT4G16270.1
FvH4_5g35590	-0.221	-1.121	-1.342	AT4G02330.1
FvH4_3g36440	-1.322	-0.018	-1.34	AT3G22330.1
FvH4_5g30070	-1.373	0.034	-1.338	AT1G20960.2
FvH4_5g04021	-0.946	-0.389	-1.335	NA
FvH4_6g13430	-0.78	-0.548	-1.328	AT5G60020.1
FvH4_3g28370	-0.055	-1.268	-1.322	AT4G16260.1
FvH4_5g10560	-0.302	-1.02	-1.322	AT1G32928.1
FvH4_1g14120	-1.535	0.214	-1.321	AT3G50760.1
FvH4_1g23410	0.009	-1.328	-1.319	NA
FvH4_4g03250	0.151	-1.46	-1.309	AT1G06620.1
FvH4_2g18461	-1.189	-0.118	-1.307	AT5G14930.2
FvH4_6g05510	-0.653	-0.649	-1.302	AT1G03220.1
FvH4_6g29260	-0.418	-0.884	-1.302	AT2G11890.1
FvH4_4g19370	-0.827	-0.468	-1.294	AT3G16920.2
FvH4_2g16861	-0.815	-0.477	-1.292	NA
FvH4_1g18100	-0.969	-0.32	-1.288	AT3G49780.1
FvH4_5g03320	-0.455	-0.831	-1.286	AT1G64065.1
FvH4_4g12490	-0.906	-0.379	-1.285	AT1G60710.1
FvH4_2g01090	-0.951	-0.333	-1.284	NA
FvH4_7g16010	-0.57	-0.711	-1.282	AT5G65940.4
FvH4_6g44520	-0.006	-1.274	-1.28	AT5G55340.1
FvH4_3g07021	-0.707	-0.569	-1.276	NA
FvH4_5g03140	-0.236	-1.038	-1.274	AT1G01490.4
FvH4_3g23270	-0.406	-0.868	-1.274	NA
FvH4_1g12761	-0.332	-0.936	-1.269	AT3G06130.1
FvH4_6g39845	0.372	-1.637	-1.265	AT1G22380.1
FvH4_3g22400	-0.126	-1.137	-1.263	AT4G27030.1
FvH4_6g50750	-0.645	-0.61	-1.256	AT5G14760.1
FvH4_2g22702	-2.238	0.983	-1.255	NA
FvH4_7g13400	-0.899	-0.356	-1.255	AT3G61190.2
FvH4_3g40300	-1.158	-0.095	-1.252	AT2G30395.1
FvH4_3g12190	-0.079	-1.173	-1.252	AT2G32190.1
FvH4_1g29510	-0.242	-1.008	-1.249	AT2G22610.2
FvH4_6g40312	-1.899	0.65	-1.249	AT4G38180.1
FvH4_7g27031	-0.482	-0.761	-1.244	AT4G29330.1
FvH4_2g17090	-0.151	-1.092	-1.243	AT1G76490.1
FvH4_6g40270	-0.322	-0.918	-1.24	AT3G07620.1
FvH4_1g30090	-0.12	-1.119	-1.238	AT1G65820.1
FvH4_7g03220	-0.049	-1.185	-1.235	AT3G27890.1
FvH4_5g06392	-0.636	-0.598	-1.234	AT5G50200.3
FvH4_1g27000	-0.597	-0.634	-1.231	AT4G01970.1
FvH4_2g31400	0.085	-1.314	-1.228	AT5G26170.1
FvH4_2g32410	-0.384	-0.844	-1.228	AT2G22800.1
FvH4_6g41890	-0.046	-1.182	-1.228	AT1G62422.1
FvH4_3g04410	-1.29	0.063	-1.227	AT5G04560.3
FvH4_6g16931	-6.056	4.829	-1.226	AT5G33406.1
FvH4_5g14440	-1.622	0.395	-1.226	AT2G03350.1
FvH4_4g21600	-0.09	-1.136	-1.226	AT2G47000.6
FvH4_6g13390	-0.961	-0.262	-1.224	AT5G60020.1
FvH4_4g26500	-0.34	-0.882	-1.222	AT5G38210.2
FvH4_1g19262	-0.195	-1.025	-1.22	AT4G37980.2
FvH4_3g02833	-0.481	-0.737	-1.219	AT4G21410.2
FvH4_2g34061	-0.865	-0.353	-1.218	AT5G07850.1
FvH4_6g24670	-0.397	-0.815	-1.213	AT1G75800.1
FvH4_3g30911	-11.316	10.104	-1.213	AT3G42170.2
FvH4_3g32680	-0.954	-0.259	-1.212	AT5G03170.1
FvH4_7g08580	-1.221	0.009	-1.212	NA
FvH4_6g39430	-0.355	-0.854	-1.208	AT3G21760.1
FvH4_2g15290	-1.045	-0.162	-1.207	AT1G76980.2
FvH4_7g07800	-1.208	0.003	-1.205	AT5G05390.1
FvH4_5g04370	-0.274	-0.929	-1.203	AT4G23810.1
FvH4_2g31591	-0.73	-0.472	-1.202	NA
FvH4_3g07300	0.141	-1.343	-1.202	AT1G29290.1
FvH4_7g00920	-0.392	-0.806	-1.198	AT5G13490.2
FvH4_6g03180	-0.026	-1.165	-1.191	AT4G14746.1
FvH4_4g29850	-0.34	-0.848	-1.189	AT1G26360.1
FvH4_3g03433	-0.015	-1.17	-1.184	AT1G61380.1
FvH4_4g32920	-0.411	-0.772	-1.183	AT1G10657.2
FvH4_7g15780	0.278	-1.458	-1.18	AT1G52800.1
FvH4_7g33840	-0.951	-0.229	-1.18	AT5G17050.1
FvH4_5g39010	-0.46	-0.718	-1.178	AT1G37130.1
FvH4_2g06411	-0.483	-0.693	-1.176	AT5G48050.1
FvH4_3g08120	-0.698	-0.476	-1.174	AT1G28680.1
FvH4_4g19330	-0.866	-0.306	-1.173	AT5G49350.2
FvH4_1g27352	-0.543	-0.629	-1.172	AT3G31430.1
FvH4_6g02620	-2.489	1.318	-1.171	AT1G64830.1
FvH4_3g12631	-7.926	6.755	-1.17	AT1G11360.4
FvH4_2g23840	-0.622	-0.545	-1.168	AT3G63110.1
FvH4_6g08740	-0.698	-0.468	-1.166	AT1G09560.1
FvH4_6g18281	-1.841	0.678	-1.164	NA
FvH4_2g34690	0.589	-1.748	-1.159	AT2G26560.1
FvH4_5g05970	-0.697	-0.46	-1.158	AT5G63090.4
FvH4_7g22333	-0.187	-0.966	-1.153	AT5G02500.1
FvH4_4g24080	-0.057	-1.096	-1.153	AT2G45550.1
FvH4_4g02930	0.162	-1.315	-1.153	AT5G43580.1
FvH4_1g29930	-0.697	-0.455	-1.153	AT5G37490.1
FvH4_5g14410	0.025	-1.177	-1.152	AT1G74360.1
FvH4_5g09190	-0.425	-0.726	-1.152	AT4G25050.1
FvH4_4g33910	-0.738	-0.412	-1.149	AT5G35525.1
FvH4_6g12281	-0.487	-0.656	-1.143	AT2G37970.1
FvH4_4g31100	-0.012	-1.129	-1.141	AT1G14150.1
FvH4_6g23461	-5.766	4.631	-1.135	NA
FvH4_3g14340	-0.516	-0.617	-1.134	AT1G35710.1
FvH4_6g33230	-0.188	-0.945	-1.132	AT5G55490.9
FvH4_1g23400	-0.346	-0.785	-1.131	AT5G60900.1
FvH4_1g09270	-0.985	-0.143	-1.128	AT1G19230.2
FvH4_5g09420	-0.665	-0.458	-1.123	AT5G13980.2
FvH4_1g04840	-0.004	-1.119	-1.123	AT1G11330.2
FvH4_6g28381	-7.322	6.201	-1.121	NA
FvH4_7g25840	-0.28	-0.839	-1.119	AT3G56290.1
FvH4_2g06190	-0.182	-0.936	-1.119	AT1G14870.1
FvH4_6g32740	-0.541	-0.576	-1.118	AT1G51800.1
FvH4_6g03030	-1.08	-0.036	-1.116	AT1G60730.1
FvH4_6g36952	-1.248	0.134	-1.114	NA
FvH4_7g04150	0.065	-1.179	-1.114	AT5G38260.1
FvH4_5g21320	-0.812	-0.301	-1.113	AT2G35380.1
FvH4_4g33920	-0.277	-0.835	-1.112	AT1G14870.1
FvH4_2g07770	-0.576	-0.534	-1.11	AT2G16060.1
FvH4_5g12710	-1.015	-0.091	-1.107	AT3G18550.2
FvH4_7g07240	-0.794	-0.309	-1.103	AT4G37990.1
FvH4_5g37660	-0.713	-0.387	-1.099	NA
FvH4_7g07750	-0.717	-0.382	-1.099	AT5G05390.1
FvH4_4g36770	-0.139	-0.959	-1.098	AT1G68040.1
FvH4_5g31080	-1.085	-0.012	-1.096	AT5G03560.4
FvH4_7g17510	-0.447	-0.646	-1.094	AT2G46760.1
FvH4_3g12720	-0.323	-0.77	-1.093	AT4G39720.4
FvH4_5g11800	-0.127	-0.966	-1.093	AT1G73805.1
FvH4_6g27940	-0.85	-0.242	-1.092	AT3G21240.1
FvH4_5g17970	-0.871	-0.221	-1.092	AT1G17950.1
FvH4_3g02000	0.073	-1.165	-1.092	NA
FvH4_5g17662	-0.626	-0.465	-1.091	NA
FvH4_1g29942	-0.593	-0.492	-1.085	AT5G63480.1
FvH4_3g06680	-1.489	0.404	-1.084	AT5G59210.1
FvH4_2g17080	-0.255	-0.829	-1.084	AT1G76490.1
FvH4_7g03120	-1.229	0.146	-1.083	AT2G36830.1
FvH4_6g07520	-0.441	-0.639	-1.08	AT5G26810.1
FvH4_3g04670	-0.293	-0.787	-1.08	NA
FvH4_7g20070	-0.297	-0.782	-1.079	AT4G30230.1
FvH4_2g28010	-0.279	-0.799	-1.078	AT1G21550.1
FvH4_2g02750	-0.501	-0.576	-1.077	AT5G23950.1
FvH4_2g17750	-0.953	-0.123	-1.076	AT2G43060.1
FvH4_3g28390	-0.047	-1.027	-1.074	AT3G57240.1
FvH4_6g03052	-0.307	-0.765	-1.072	AT1G60690.1
FvH4_2g00080	-0.923	-0.145	-1.068	AT4G10260.1
FvH4_6g26300	-0.538	-0.53	-1.068	AT4G28350.1
FvH4_6g50780	-0.569	-0.498	-1.067	AT3G01500.3
FvH4_2g26970	-0.316	-0.75	-1.066	AT1G44575.3
FvH4_2g20110	-0.19	-0.876	-1.066	AT2G29420.1
FvH4_2g05780	-0.805	-0.261	-1.066	AT4G34050.3
FvH4_6g11470	-0.386	-0.678	-1.064	AT3G11210.1
FvH4_5g09720	-0.308	-0.756	-1.064	AT3G23760.1
FvH4_1g19960	-0.724	-0.338	-1.062	AT4G36860.2
FvH4_3g08680	-0.984	-0.077	-1.061	NA
FvH4_6g26030	-0.458	-0.603	-1.061	AT1G67090.1
FvH4_3g38140	-0.813	-0.246	-1.059	AT2G38080.1
FvH4_5g34610	-0.8	-0.258	-1.058	AT2G21060.1
FvH4_3g38700	-2.233	1.176	-1.057	AT3G08510.2
FvH4_6g16421	-8.686	7.631	-1.055	AT3G42170.2
FvH4_6g30751	-0.424	-0.63	-1.054	AT1G52790.1
FvH4_5g00480	-0.558	-0.496	-1.054	AT4G22680.1
FvH4_7g23010	-0.744	-0.307	-1.051	AT3G11420.1
FvH4_4g19700	-0.427	-0.624	-1.051	NA
FvH4_4g22570	-0.558	-0.491	-1.049	AT1G27440.1
FvH4_1g04190	-0.799	-0.25	-1.048	AT5G17050.1
FvH4_1g11280	-0.71	-0.336	-1.046	AT3G51325.1
FvH4_3g18650	-0.944	-0.101	-1.045	AT1G73140.1
FvH4_6g27131	-8.193	7.149	-1.044	AT2G13770.1
FvH4_2g14470	-0.031	-1.011	-1.042	AT1G78780.5
FvH4_2g16054	-0.132	-0.909	-1.041	AT1G47670.1
FvH4_4g34500	-0.169	-0.868	-1.037	AT1G23740.1
FvH4_1g07830	0.027	-1.064	-1.037	AT4G33050.4
FvH4_6g08370	-0.642	-0.394	-1.036	AT1G02500.2
FvH4_5g01170	-0.836	-0.2	-1.036	AT4G22880.3
FvH4_6g10250	-0.616	-0.42	-1.036	AT5G05340.1
FvH4_3g42300	-0.69	-0.345	-1.035	AT5G55970.2
FvH4_5g28110	-0.806	-0.229	-1.035	AT1G09610.1
FvH4_6g01480	-0.859	-0.174	-1.033	AT1G70250.1
FvH4_1g26890	-0.504	-0.528	-1.032	AT2G03200.1
FvH4_7g27470	-0.271	-0.761	-1.032	AT3G47430.1
FvH4_1g17830	-1.98	0.95	-1.03	AT4G37670.2
FvH4_1g11340	-0.419	-0.61	-1.029	AT1G75900.1
FvH4_1g29570	-1.022	-0.006	-1.028	AT4G24380.1
FvH4_3g00370	-0.338	-0.687	-1.025	AT5G47635.1
FvH4_6g52680	-0.106	-0.919	-1.025	AT1G66920.1
FvH4_6g40440	-0.783	-0.241	-1.024	NA
FvH4_4g28690	-0.258	-0.765	-1.023	AT1G68850.1
FvH4_4g33900	-0.574	-0.447	-1.022	AT1G14870.1
FvH4_7g24430	-0.736	-0.285	-1.021	NA
FvH4_3g20300	-0.083	-0.936	-1.019	AT1G59960.1
FvH4_2g40880	-0.287	-0.731	-1.018	AT4G19810.2
FvH4_6g37200	-0.432	-0.585	-1.017	AT3G57270.1
FvH4_4g00100	-0.739	-0.277	-1.016	AT5G16790.2
FvH4_7g24350	0.101	-1.117	-1.016	AT2G40100.1
FvH4_5g14810	-0.871	-0.144	-1.014	AT5G39670.1
FvH4_3g03240	-0.836	-0.174	-1.01	AT1G11340.1
FvH4_2g20080	-0.26	-0.75	-1.01	AT2G29420.1
FvH4_4g28730	-0.588	-0.418	-1.006	AT1G26220.1
FvH4_5g01930	-0.157	-0.844	-1.001	AT2G24190.2
FvH4_6g14650	-0.424	-0.575	-0.999	AT3G09520.1
FvH4_1g19480	-0.501	-0.498	-0.998	AT2G22590.1
FvH4_7g01560	-0.051	-0.945	-0.996	AT5G19440.1
FvH4_3g03900	-0.552	-0.443	-0.995	AT1G11260.1
FvH4_3g38260	-0.492	-0.503	-0.995	AT3G47070.1
FvH4_7g30540	-0.37	-0.623	-0.993	AT3G16520.3
FvH4_6g20150	-0.177	-0.816	-0.993	NA
FvH4_3g03482	-0.18	-0.811	-0.991	AT1G61390.1
FvH4_2g01660	-0.858	-0.131	-0.99	AT1G65870.1
FvH4_6g19351	-9.051	8.062	-0.989	AT5G54430.4
FvH4_3g36580	-0.776	-0.212	-0.988	AT1G07530.1
FvH4_1g02880	0.088	-1.076	-0.988	AT5G20230.1
FvH4_7g27810	0.709	-1.696	-0.987	AT4G19110.2
FvH4_3g16240	-0.305	-0.682	-0.987	AT1G78380.1
FvH4_4g02260	-0.531	-0.456	-0.987	AT1G04240.1
FvH4_7g29370	-0.382	-0.605	-0.987	AT5G23730.1
FvH4_3g13190	-0.484	-0.501	-0.985	AT1G30900.1
FvH4_7g28455	-0.433	-0.551	-0.985	AT2G44890.1
FvH4_4g13212	-0.995	0.012	-0.983	AT4G13990.2
FvH4_7g17080	-0.911	-0.072	-0.983	AT2G46600.1
FvH4_4g27360	-0.524	-0.459	-0.982	AT1G25425.1
FvH4_6g51860	-0.615	-0.366	-0.982	AT1G08440.1
FvH4_6g39360	-0.195	-0.786	-0.981	NA
FvH4_3g31240	-0.558	-0.423	-0.981	AT1G08090.1
FvH4_5g10880	-0.58	-0.4	-0.98	AT2G46660.1
FvH4_6g11960	-0.531	-0.448	-0.98	AT2G38080.1
FvH4_1g01260	-0.424	-0.555	-0.979	AT5G58070.1
FvH4_3g41040	-0.377	-0.601	-0.978	AT1G06900.1
FvH4_2g23890	-0.304	-0.674	-0.978	AT1G72220.1
FvH4_4g02981	-0.02	-0.957	-0.976	AT4G24000.1
FvH4_3g45730	-0.041	-0.935	-0.976	AT4G27190.1
FvH4_5g03440	-0.407	-0.568	-0.975	AT5G14180.1
FvH4_3g20030	-0.532	-0.44	-0.972	AT3G15353.1
FvH4_7g01160	-0.72	-0.24	-0.96	AT5G13930.1
FvH4_2g40260	-0.494	-0.466	-0.96	AT5G42610.1
FvH4_7g03520	-0.435	-0.524	-0.958	AT3G56710.2
FvH4_2g40370	-0.716	-0.242	-0.959	AT1G19300.1
FvH4_1g03170	-0.149	-0.808	-0.957	AT3G15730.1
FvH4_6g23032	-9.519	8.563	-0.956	AT1G43760.1
FvH4_6g20641	-8.101	7.147	-0.954	AT3G42723.1
FvH4_4g06700	-0.576	-0.378	-0.954	AT4G25810.1
FvH4_6g25100	-0.94	-0.012	-0.953	AT5G04080.1
FvH4_7g29480	-1.497	0.545	-0.952	NA
FvH4_6g40840	0.011	-0.963	-0.952	AT1G47890.1
FvH4_4g34062	-0.05	-0.901	-0.951	AT2G01590.1
FvH4_4g11780	-0.686	-0.262	-0.948	AT5G12890.1
FvH4_1g02950	-0.803	-0.145	-0.948	AT3G18670.2
FvH4_1g20960	-1.69	0.743	-0.946	NA
FvH4_3g03870	-0.328	-0.618	-0.946	AT4G21445.1
FvH4_1g19281	-0.756	-0.187	-0.943	AT4G37990.1
FvH4_5g34840	-0.886	-0.057	-0.943	AT4G24510.1
FvH4_2g07860	0.087	-1.029	-0.942	AT2G15020.1
FvH4_1g12780	-0.626	-0.316	-0.942	AT5G66440.1
FvH4_5g18720	-0.042	-0.899	-0.941	AT4G25200.1
FvH4_6g46840	-0.415	-0.525	-0.94	AT5G39210.1
FvH4_6g12781	-9.543	8.606	-0.937	AT4G23160.3
FvH4_2g29490	-0.168	-0.769	-0.937	AT5G11290.2
FvH4_3g37080	-0.909	-0.028	-0.936	AT5G48930.1
FvH4_6g06730	-3.206	2.271	-0.935	AT2G02030.1
FvH4_2g05061	0.085	-1.019	-0.934	NA
FvH4_2g27560	-0.67	-0.264	-0.934	AT1G77400.1
FvH4_3g32731	-1.612	0.679	-0.933	NA
FvH4_2g03490	0.121	-1.054	-0.933	AT1G13570.3
FvH4_3g45710	0.299	-1.23	-0.93	AT1G55350.5
FvH4_6g37530	-0.522	-0.408	-0.93	AT2G30900.1
FvH4_5g04810	-0.715	-0.214	-0.93	AT4G26570.1
FvH4_1g20240	-0.836	-0.092	-0.928	NA
FvH4_6g10770	-0.379	-0.549	-0.928	AT5G01600.1
FvH4_7g10690	-0.668	-0.259	-0.927	AT2G45040.1
FvH4_6g39350	-0.543	-0.384	-0.927	AT3G21780.1
FvH4_2g10390	-0.479	-0.448	-0.927	AT4G38970.1
FvH4_1g25720	-0.447	-0.479	-0.926	AT2G38290.1
FvH4_1g14860	0.014	-0.939	-0.925	AT2G23590.1
FvH4_6g36940	-0.11	-0.814	-0.924	AT1G51080.1
FvH4_1g20110	-0.369	-0.554	-0.923	AT3G05200.1
FvH4_3g30912	-10.434	9.511	-0.922	NA
FvH4_4g23230	-0.656	-0.266	-0.922	AT5G50760.1
FvH4_1g19261	-0.013	-0.909	-0.922	AT4G37990.1
FvH4_7g33210	-0.287	-0.633	-0.92	NA
FvH4_5g28820	-0.285	-0.634	-0.919	AT1G60950.1
FvH4_2g16180	-0.052	-0.867	-0.919	AT2G17040.1
FvH4_1g15680	-0.67	-0.249	-0.918	AT3G50560.1
FvH4_4g37030	-0.544	-0.373	-0.918	NA
FvH4_7g04430	-0.416	-0.5	-0.916	AT2G26500.2
FvH4_6g24321	-0.776	-0.138	-0.914	NA
FvH4_2g39520	-0.608	-0.306	-0.914	AT5G42800.1
FvH4_6g46740	-0.859	-0.054	-0.914	AT3G29635.1
FvH4_6g03170	0.269	-1.182	-0.912	AT4G14746.1
FvH4_6g39870	1.246	-2.158	-0.912	AT1G22400.1
FvH4_4g18480	-0.752	-0.157	-0.91	AT3G16660.1
FvH4_5g18260	-0.375	-0.533	-0.908	AT5G36110.1
FvH4_1g02900	0.196	-1.104	-0.908	AT2G25060.1
FvH4_1g22042	-0.533	-0.375	-0.908	AT1G21245.1
FvH4_5g00150	-0.401	-0.506	-0.907	AT1G12110.1
FvH4_6g44461	-0.347	-0.556	-0.903	AT4G10265.1
FvH4_c17g00040	-5.074	4.172	-0.902	NA
FvH4_1g02260	-0.866	-0.035	-0.901	AT4G12560.3
FvH4_7g06350	0.122	-1.022	-0.9	AT1G08230.2
FvH4_1g16440	-0.614	-0.286	-0.899	AT5G67210.1
FvH4_3g01040	-0.02	-0.879	-0.898	AT2G29370.1
FvH4_1g10640	-0.468	-0.43	-0.898	AT3G12500.1
FvH4_4g14440	-0.664	-0.23	-0.894	AT5G19040.3
FvH4_2g04290	-0.371	-0.522	-0.893	AT3G19615.1
FvH4_6g24110	-8.692	7.8	-0.892	NA
FvH4_4g32720	-0.423	-0.469	-0.892	AT1G14930.1
FvH4_6g39401	0.399	-1.291	-0.892	AT3G21760.1
FvH4_6g22640	-0.488	-0.403	-0.89	AT2G42200.1
FvH4_1g16321	-0.733	-0.157	-0.89	AT5G67150.1
FvH4_6g35140	-0.785	-0.105	-0.89	AT1G74950.1
FvH4_5g11180	-1.125	0.235	-0.889	NA
FvH4_1g11220	-0.668	-0.222	-0.889	AT5G42180.1
FvH4_6g35571	-0.107	-0.78	-0.888	AT5G40990.1
FvH4_6g38821	0.307	-1.193	-0.886	AT5G45110.1
FvH4_7g15820	-0.503	-0.383	-0.886	AT4G00350.1
FvH4_2g35051	-0.254	-0.63	-0.885	AT1G21270.1
FvH4_6g03000	0.693	-1.575	-0.882	AT3G22930.1
FvH4_3g28600	-0.316	-0.565	-0.881	AT5G23530.1
FvH4_6g14670	-0.34	-0.54	-0.88	AT3G09520.1
FvH4_6g11750	-0.383	-0.497	-0.88	AT2G38150.1
FvH4_2g34940	-0.191	-0.688	-0.879	AT2G26530.1
FvH4_6g28430	-0.06	-0.818	-0.878	AT5G38280.1
FvH4_6g39410	-0.533	-0.344	-0.877	AT3G21790.1
FvH4_3g40570	-0.459	-0.418	-0.877	AT2G30490.1
FvH4_1g12781	-0.729	-0.147	-0.876	NA
FvH4_4g33970	-1.139	0.263	-0.876	AT1G23200.1
FvH4_4g24550	-0.768	-0.108	-0.876	AT3G26040.1
FvH4_4g18990	-0.255	-0.615	-0.87	AT1G24020.2
FvH4_1g24940	-0.23	-0.639	-0.869	AT3G52430.1
FvH4_6g06280	-0.12	-0.749	-0.869	AT3G05410.2
FvH4_5g03341	-0.406	-0.462	-0.868	AT2G46150.1
FvH4_6g13240	-0.101	-0.764	-0.866	AT5G02120.1
FvH4_7g07360	-0.616	-0.249	-0.866	AT3G09270.1
FvH4_4g07850	-0.115	-0.75	-0.865	AT3G26560.1
FvH4_6g20940	-2.19	1.328	-0.862	AT3G52360.1
FvH4_1g27200	-0.132	-0.73	-0.862	AT2G26500.2
FvH4_4g20161	-1.252	0.39	-0.862	NA
FvH4_7g19130	-0.549	-0.313	-0.862	AT3G53260.1
FvH4_3g15903	-0.324	-0.537	-0.861	AT3G26040.1
FvH4_2g34471	-0.258	-0.603	-0.861	AT1G45474.2
FvH4_4g33480	-0.164	-0.696	-0.86	AT2G01755.1
FvH4_6g48240	-0.311	-0.548	-0.858	AT5G39670.1
FvH4_1g29110	-0.629	-0.229	-0.858	NA
FvH4_7g21400	0.062	-0.92	-0.858	AT2G39470.1
FvH4_3g22481	-0.104	-0.753	-0.858	AT4G38180.1
FvH4_5g15530	-0.173	-0.684	-0.857	AT5G62720.2
FvH4_6g50730	-0.578	-0.279	-0.856	AT3G27960.3
FvH4_2g07081	-0.246	-0.61	-0.856	AT3G19000.1
FvH4_2g14100	-1.562	0.707	-0.856	AT1G19630.3
FvH4_2g27660	-0.652	-0.203	-0.855	AT5G09220.1
FvH4_7g33990	-0.7	-0.153	-0.854	AT1G65060.1
FvH4_5g03430	-0.443	-0.41	-0.853	AT2G46150.1
FvH4_4g16170	-0.619	-0.232	-0.851	AT3G22550.1
FvH4_2g03250	-0.401	-0.448	-0.849	AT2G43820.1
FvH4_5g15981	-0.272	-0.577	-0.849	AT1G18980.1
FvH4_6g34980	-0.9	0.052	-0.848	AT1G54120.1
FvH4_5g33800	-1.034	0.187	-0.847	AT5G65660.1
FvH4_5g36250	-0.348	-0.499	-0.846	AT2G02710.4
FvH4_4g33890	-0.146	-0.7	-0.846	AT1G14870.1
FvH4_2g39790	-0.183	-0.659	-0.843	AT5G42760.1
FvH4_6g28170	-0.745	-0.096	-0.841	AT1G17020.1
FvH4_1g29750	-0.425	-0.416	-0.841	AT2G41120.1
FvH4_1g21450	-0.555	-0.286	-0.841	AT2G22240.1
FvH4_4g05390	-0.007	-0.833	-0.841	NA
FvH4_7g07390	-0.178	-0.662	-0.839	AT3G09270.1
FvH4_4g17500	-0.599	-0.239	-0.838	AT5G18600.1
FvH4_6g26090	-0.331	-0.505	-0.836	AT4G28140.1
FvH4_6g34742	-0.18	-0.655	-0.835	NA
FvH4_7g14384	-0.202	-0.632	-0.834	AT3G47570.1
FvH4_6g42620	-0.335	-0.499	-0.834	AT1G05060.1
FvH4_2g00100	-0.207	-0.627	-0.834	AT4G10300.1
FvH4_6g11420	-0.442	-0.39	-0.832	AT5G01410.2
FvH4_3g23680	-0.379	-0.453	-0.832	NA
FvH4_3g31910	-0.722	-0.108	-0.831	AT2G28315.1
FvH4_7g04170	-0.194	-0.634	-0.828	AT1G66910.2
FvH4_4g11860	-0.464	-0.364	-0.827	NA
FvH4_6g38570	-0.479	-0.348	-0.827	AT2G42975.1
FvH4_5g00070	-1.114	0.288	-0.827	NA
FvH4_2g08100	-0.139	-0.686	-0.826	AT4G34320.2
FvH4_5g12760	-0.312	-0.513	-0.825	AT1G49000.1
FvH4_2g03581	-0.252	-0.572	-0.825	AT1G49975.1
FvH4_1g24050	-0.295	-0.529	-0.824	AT3G18660.2
FvH4_6g12311	-0.849	0.026	-0.823	AT4G29090.1
FvH4_7g25890	-0.559	-0.264	-0.823	AT5G05270.2
FvH4_4g36601	-0.542	-0.28	-0.823	AT2G02220.1
FvH4_3g15380	-0.188	-0.635	-0.822	AT3G55800.1
FvH4_1g00670	-0.527	-0.295	-0.822	AT5G17420.1
FvH4_3g01780	-0.481	-0.341	-0.822	AT2G41380.1
FvH4_4g26600	-0.336	-0.486	-0.822	AT2G32030.1
FvH4_6g30780	-0.121	-0.701	-0.822	AT1G15550.1
FvH4_3g12332	-0.969	0.148	-0.821	AT4G23160.3
FvH4_3g03230	-0.477	-0.344	-0.821	AT1G11340.1
FvH4_5g29050	-0.481	-0.338	-0.819	AT5G01830.1
FvH4_6g54460	-0.239	-0.579	-0.817	AT1G12900.5
FvH4_5g39190	-0.269	-0.548	-0.817	AT3G62410.1
FvH4_4g28110	-0.476	-0.341	-0.817	AT1G75290.1
FvH4_6g36350	-0.238	-0.578	-0.816	AT1G78995.1
FvH4_3g00920	-0.931	0.116	-0.816	NA
FvH4_6g01130	-0.012	-0.8	-0.812	AT1G08550.3
FvH4_6g26730	-0.407	-0.405	-0.811	AT4G28500.1
FvH4_3g44890	-0.568	-0.243	-0.811	NA
FvH4_6g13710	-0.528	-0.282	-0.811	NA
FvH4_4g06300	-0.554	-0.256	-0.81	AT5G07610.1
FvH4_1g29433	-0.404	-0.406	-0.81	NA
FvH4_3g30360	-0.52	-0.288	-0.807	AT5G22860.1
FvH4_7g15490	-0.298	-0.506	-0.804	AT2G46150.1
FvH4_2g33930	-0.761	-0.042	-0.803	AT4G06744.1
FvH4_1g10720	-0.589	-0.214	-0.803	AT4G35690.1
FvH4_7g08200	-0.341	-0.46	-0.801	AT2G43030.1
FvH4_1g08541	-0.073	-0.728	-0.801	AT5G20630.1
FvH4_6g24680	-0.132	-0.667	-0.799	AT3G57270.1
FvH4_5g38040	-0.286	-0.513	-0.798	AT4G10490.1
FvH4_4g03000	-0.549	-0.249	-0.798	AT4G14480.1
FvH4_6g03720	0.303	-1.1	-0.798	AT3G61440.3
FvH4_3g28090	-0.274	-0.523	-0.797	AT2G13360.3
FvH4_2g31570	0.129	-0.926	-0.797	AT3G54420.1
FvH4_6g28150	-6.185	5.388	-0.797	AT3G01560.1
FvH4_5g36910	-0.271	-0.525	-0.796	AT4G08950.1
FvH4_5g26790	-0.23	-0.566	-0.796	AT1G76650.3
FvH4_5g03331	0.154	-0.95	-0.796	AT2G46150.1
FvH4_5g20432	-0.791	-0.004	-0.795	AT4G10490.1
FvH4_3g33490	0.365	-1.16	-0.795	AT5G54770.1
FvH4_5g33440	-0.28	-0.513	-0.793	AT5G17870.1
FvH4_1g12660	-0.218	-0.575	-0.793	AT2G22590.1
FvH4_1g16870	-0.436	-0.356	-0.792	AT4G37370.1
FvH4_2g00640	-0.146	-0.646	-0.792	AT2G44040.1
FvH4_3g11580	-0.17	-0.621	-0.791	AT5G36110.1
FvH4_5g31920	-0.684	-0.106	-0.791	AT3G16520.3
FvH4_6g19360	-0.229	-0.56	-0.788	AT2G36145.1
FvH4_7g32070	-1.268	0.48	-0.787	AT1G73560.1
FvH4_3g26950	-0.247	-0.54	-0.788	AT5G20935.1
FvH4_3g18380	-0.576	-0.211	-0.786	AT1G78860.1
FvH4_5g25760	-0.163	-0.623	-0.785	AT1G42970.1
FvH4_7g20870	-0.579	-0.206	-0.786	AT3G55120.1
FvH4_4g15660	-0.728	-0.055	-0.784	AT2G32100.1
FvH4_6g20010	-7.413	6.63	-0.783	NA
FvH4_4g01690	-0.094	-0.689	-0.783	AT3G22910.1
FvH4_4g10790	-0.298	-0.484	-0.782	AT3G59400.1
FvH4_5g21670	-0.452	-0.329	-0.781	AT4G17980.2
FvH4_4g12300	0.251	-1.031	-0.781	AT5G16740.1
FvH4_6g36820	-0.416	-0.364	-0.78	AT1G16790.1
FvH4_6g18630	0.008	-0.787	-0.779	AT3G52740.1
FvH4_3g20260	-0.397	-0.382	-0.779	NA
FvH4_6g20500	-0.301	-0.478	-0.779	AT1G23850.1
FvH4_1g21480	-1.068	0.289	-0.779	AT5G10180.1
FvH4_7g13480	-0.379	-0.399	-0.779	AT1G63220.1
FvH4_3g42150	-0.026	-0.752	-0.778	AT4G26530.3
FvH4_3g03950	-0.094	-0.683	-0.777	AT4G27360.1
FvH4_7g16990	-0.586	-0.19	-0.776	AT4G38620.1
FvH4_4g26961	-0.234	-0.542	-0.776	AT5G38260.1
FvH4_1g19120	-0.408	-0.367	-0.776	AT4G18930.1
FvH4_1g06340	-0.137	-0.637	-0.774	AT2G33800.1
FvH4_6g14761	-7.52	6.747	-0.773	AT2G37270.2
FvH4_2g39620	-0.534	-0.239	-0.773	AT1G75280.1
FvH4_7g30500	-0.62	-0.152	-0.773	AT3G16520.3
FvH4_3g05950	0.475	-1.247	-0.772	AT3G04720.1
FvH4_2g34060	-0.643	-0.128	-0.772	AT5G42830.1
FvH4_2g06480	-0.441	-0.331	-0.771	AT3G48700.1
FvH4_4g19970	-0.574	-0.194	-0.768	AT5G49480.1
FvH4_3g01870	-0.295	-0.472	-0.768	AT3G21510.1
FvH4_3g00990	-0.209	-0.558	-0.767	AT3G51970.1
FvH4_3g36954	-0.252	-0.515	-0.766	AT1G07440.1
FvH4_5g02000	-0.182	-0.584	-0.766	AT5G23750.2
FvH4_7g17240	-0.026	-0.74	-0.766	AT3G61870.1
FvH4_2g39680	-0.722	-0.044	-0.766	AT3G52960.1
FvH4_4g34160	-0.314	-0.45	-0.764	AT1G60470.1
FvH4_6g11493	-0.733	-0.029	-0.762	AT2G38170.1
FvH4_5g32231	-0.106	-0.655	-0.761	NA
FvH4_5g14690	-0.113	-0.648	-0.761	AT1G18730.4
FvH4_3g03501	0.349	-1.109	-0.759	AT1G61380.1
FvH4_3g28750	-0.144	-0.615	-0.759	AT2G01870.1
FvH4_1g27260	-0.967	0.208	-0.759	AT3G19400.1
FvH4_3g14860	-0.463	-0.296	-0.758	AT4G26485.1
FvH4_5g04930	-0.09	-0.668	-0.758	AT5G42070.1
FvH4_6g09961	-0.746	-0.012	-0.758	AT2G38530.1
FvH4_1g05530	0.083	-0.84	-0.757	AT4G28940.1
FvH4_4g32530	-0.563	-0.194	-0.757	AT1G19640.1
FvH4_5g21610	-0.1	-0.657	-0.757	AT1G32470.1
FvH4_4g15630	-0.317	-0.44	-0.757	AT4G14890.1
FvH4_7g27540	0.108	-0.864	-0.756	AT4G25200.1
FvH4_5g11210	-0.476	-0.28	-0.756	AT2G02240.1
FvH4_4g01400	-0.43	-0.326	-0.756	AT5G36110.1
FvH4_6g13440	-0.405	-0.351	-0.756	AT5G02220.1
FvH4_3g06690	-0.298	-0.456	-0.754	AT5G48930.1
FvH4_3g24050	0.034	-0.788	-0.753	AT5G55570.1
FvH4_7g22910	-0.463	-0.287	-0.751	AT2G39730.1
FvH4_4g26582	-0.356	-0.394	-0.75	NA
FvH4_6g32710	-0.278	-0.472	-0.749	AT1G51920.1
FvH4_1g09250	-0.128	-0.621	-0.749	AT3G26060.1
FvH4_6g07830	-0.486	-0.262	-0.748	AT1G56580.1
FvH4_5g13750	-0.414	-0.334	-0.748	AT5G08040.1
FvH4_2g02490	-0.225	-0.523	-0.748	AT2G22780.1
FvH4_4g30280	-0.681	-0.067	-0.748	AT3G50170.1
FvH4_6g28651	-10.771	10.024	-0.748	NA
FvH4_1g26340	-0.106	-0.641	-0.747	AT1G75250.2
FvH4_1g12742	-0.317	-0.43	-0.747	AT3G50930.1
FvH4_1g10770	-0.246	-0.5	-0.746	AT1G47670.1
FvH4_4g04430	-0.41	-0.335	-0.745	AT2G05620.2
FvH4_6g54120	-0.3	-0.444	-0.744	AT5G13200.1
FvH4_7g17180	-0.276	-0.468	-0.743	AT4G00895.1
FvH4_3g06170	-0.281	-0.461	-0.742	AT4G18220.1
FvH4_5g21990	-0.734	-0.007	-0.741	AT2G35290.1
FvH4_4g03750	-0.554	-0.186	-0.74	AT1G07090.1
FvH4_6g53210	-0.9	0.16	-0.739	AT3G27200.1
FvH4_5g36060	-0.255	-0.484	-0.739	AT1G28220.1
FvH4_3g14960	-0.191	-0.548	-0.738	AT1G56190.1
FvH4_4g32180	-0.329	-0.409	-0.737	AT2G01300.1
FvH4_5g36920	-0.711	-0.026	-0.737	AT4G08950.1
FvH4_2g35670	0.346	-1.082	-0.736	AT3G63520.1
FvH4_3g16250	-0.275	-0.461	-0.736	AT1G78380.1
FvH4_1g07390	-0.038	-0.697	-0.735	AT4G26150.1
FvH4_6g16740	-1.839	1.104	-0.735	AT1G08080.1
FvH4_6g27540	-0.432	-0.303	-0.735	NA
FvH4_7g14050	-0.32	-0.414	-0.734	AT2G34930.1
FvH4_6g32551	-0.218	-0.516	-0.734	AT4G25150.1
FvH4_2g29544	-0.112	-0.622	-0.734	AT4G21390.1
FvH4_5g32710	-0.059	-0.674	-0.733	AT1G76680.1
FvH4_6g15790	-0.344	-0.388	-0.732	NA
FvH4_4g02850	-0.175	-0.557	-0.732	AT5G43580.1
FvH4_7g33550	-0.205	-0.527	-0.731	AT5G17170.2
FvH4_3g20270	-0.404	-0.327	-0.732	AT4G11175.1
FvH4_5g07570	-0.12	-0.611	-0.73	AT3G48280.1
FvH4_4g09340	-0.436	-0.294	-0.73	AT3G21240.1
FvH4_2g20740	-0.422	-0.308	-0.729	AT5G44030.1
FvH4_6g03070	0.631	-1.36	-0.729	AT1G60750.1
FvH4_6g15810	-0.16	-0.569	-0.729	NA
FvH4_6g45130	-2.404	1.676	-0.728	AT3G11650.1
FvH4_3g24891	-0.129	-0.598	-0.727	AT3G52740.1
FvH4_6g12840	-0.013	-0.714	-0.726	AT1G52245.1
FvH4_5g23540	-0.011	-0.715	-0.726	AT1G32080.1
FvH4_3g02980	-0.432	-0.293	-0.725	AT1G61720.1
FvH4_6g41440	-0.333	-0.392	-0.725	AT5G35732.1
FvH4_6g50850	-0.181	-0.544	-0.725	AT5G14700.1
FvH4_1g18143	0.05	-0.775	-0.725	AT4G27190.1
FvH4_6g40280	-0.196	-0.527	-0.723	AT3G07600.1
FvH4_4g01040	-1.872	1.149	-0.723	AT1G03070.3
FvH4_3g09590	-1.529	0.807	-0.722	AT4G11650.1
FvH4_2g31471	-0.348	-0.373	-0.721	AT5G12010.1
FvH4_6g02280	-0.182	-0.539	-0.721	AT3G04550.1
FvH4_5g00440	-0.176	-0.543	-0.719	AT1G62780.1
FvH4_6g51300	-0.391	-0.328	-0.719	AT3G27650.1
FvH4_4g29150	0.238	-0.956	-0.718	AT1G13635.2
FvH4_7g10440	-0.412	-0.305	-0.717	AT2G44745.1
FvH4_6g08830	-1.252	0.536	-0.715	AT5G03560.4
FvH4_7g25560	-0.724	0.009	-0.715	AT2G40460.1
FvH4_5g08760	-0.255	-0.46	-0.715	AT5G41040.1
FvH4_5g31070	-0.803	0.088	-0.715	AT5G03560.4
FvH4_4g21800	-0.228	-0.486	-0.714	AT3G17609.2
FvH4_c3g00160	-0.191	-0.522	-0.714	ATCG01280.1
FvH4_5g25581	-0.197	-0.516	-0.713	AT1G64940.1
FvH4_4g25080	-0.304	-0.408	-0.712	AT1G67740.1
FvH4_2g23570	-0.111	-0.601	-0.712	AT3G63140.1
FvH4_6g50080	-0.613	-0.098	-0.712	AT3G28210.2
FvH4_1g25150	-0.312	-0.4	-0.711	AT1G01720.1
FvH4_6g53590	-0.25	-0.46	-0.71	AT5G40950.1
FvH4_7g32600	-0.245	-0.465	-0.71	AT2G46690.1
FvH4_3g01620	-0.154	-0.556	-0.71	AT1G78400.1
FvH4_1g15920	-0.491	-0.219	-0.709	NA
FvH4_7g12550	-0.332	-0.377	-0.709	AT5G36110.1
FvH4_3g32350	-0.603	-0.106	-0.708	AT3G06240.1
FvH4_6g11081	-0.429	-0.279	-0.709	AT1G45616.1
FvH4_3g39130	-0.222	-0.486	-0.708	AT3G51780.1
FvH4_6g12390	-0.146	-0.562	-0.708	AT3G54040.1
FvH4_3g21070	-0.14	-0.568	-0.708	AT4G27360.1
FvH4_3g32870	-0.241	-0.466	-0.707	AT1G47710.1
FvH4_3g37240	0.19	-0.897	-0.707	AT5G59030.1
FvH4_6g53290	-0.331	-0.376	-0.707	AT3G27160.1
FvH4_6g20570	-0.566	-0.14	-0.707	NA
FvH4_5g36900	-0.587	-0.119	-0.706	AT4G08950.1
FvH4_2g07330	-0.231	-0.475	-0.706	AT2G26500.2
FvH4_3g22190	-0.15	-0.556	-0.706	AT1G50900.1
FvH4_5g13560	-0.408	-0.297	-0.705	AT5G15630.1
FvH4_4g12761	-0.093	-0.612	-0.705	NA
FvH4_5g17841	-0.81	0.105	-0.705	NA
FvH4_6g18162	-8.098	7.393	-0.705	NA
FvH4_4g27310	-0.296	-0.408	-0.705	AT3G25920.1
FvH4_7g33230	-0.313	-0.392	-0.704	AT1G18010.1
FvH4_2g40480	0.031	-0.735	-0.704	AT4G19390.1
FvH4_5g16490	0.178	-0.882	-0.704	AT5G50100.1
FvH4_6g09630	0.059	-0.763	-0.704	AT5G01920.2
FvH4_1g13000	-0.16	-0.543	-0.703	AT4G36530.2
FvH4_3g34940	-1.112	0.409	-0.703	AT2G36830.1
FvH4_3g01820	-0.317	-0.386	-0.703	AT1G11860.3
FvH4_2g28080	-0.358	-0.343	-0.701	NA
FvH4_5g39550	0.14	-0.841	-0.701	AT2G47460.1
FvH4_7g20970	-0.113	-0.587	-0.701	AT2G39420.1
FvH4_3g25980	-0.145	-0.555	-0.701	AT2G27290.1
FvH4_3g32961	-0.255	-0.445	-0.7	AT2G29120.1
FvH4_7g23960	-0.084	-0.615	-0.699	AT3G55800.1
FvH4_5g09560	-0.78	0.083	-0.698	AT1G13570.3
FvH4_3g04680	-0.304	-0.393	-0.697	NA
FvH4_7g15930	-0.02	-0.677	-0.697	AT5G41761.1
FvH4_5g37260	-0.44	-0.256	-0.696	AT5G04690.1
FvH4_4g32871	-1.847	1.152	-0.695	AT1G70505.3
FvH4_7g00640	-0.261	-0.433	-0.695	AT2G42250.1
FvH4_2g34680	-0.354	-0.341	-0.694	AT1G47480.1
FvH4_3g34830	-0.467	-0.227	-0.694	AT2G28680.1
FvH4_5g16970	-0.43	-0.263	-0.693	AT1G15125.1
FvH4_4g31650	-0.393	-0.3	-0.692	AT1G14345.1
FvH4_5g03670	-0.224	-0.469	-0.692	AT1G64150.1
FvH4_1g11810	-0.491	-0.201	-0.692	AT3G51240.1
FvH4_2g19811	-0.564	-0.128	-0.692	AT5G26594.1
FvH4_3g09680	-0.373	-0.318	-0.691	AT1G30380.1
FvH4_6g50620	-0.228	-0.463	-0.691	AT3G55250.1
FvH4_6g01490	-0.152	-0.539	-0.691	AT5G38280.1
FvH4_1g21440	-0.47	-0.22	-0.69	AT1G78020.1
FvH4_2g07080	-0.011	-0.679	-0.69	AT3G19000.1
FvH4_7g01730	0.05	-0.74	-0.69	AT1G01550.2
FvH4_1g03510	0.053	-0.743	-0.69	AT4G32400.1
FvH4_6g03920	0.074	-0.764	-0.69	AT5G54010.1
FvH4_5g28660	-0.401	-0.288	-0.689	NA
FvH4_3g02060	-0.069	-0.62	-0.689	AT4G04640.1
FvH4_6g40630	-0.082	-0.607	-0.689	AT4G13500.1
FvH4_4g32480	-0.335	-0.353	-0.688	AT1G15000.1
FvH4_6g16754	0.391	-1.078	-0.688	AT4G33400.1
FvH4_1g23710	0.251	-0.938	-0.687	AT4G37370.1
FvH4_3g12400	-0.593	-0.093	-0.686	AT5G17760.2
FvH4_3g35740	-0.874	0.189	-0.685	NA
FvH4_3g04690	-0.204	-0.481	-0.685	NA
FvH4_4g26470	-0.085	-0.6	-0.685	AT1G15100.1
FvH4_3g26280	0.221	-0.905	-0.684	NA
FvH4_2g22470	-0.16	-0.523	-0.683	AT2G30570.1
FvH4_6g07910	-0.025	-0.658	-0.683	AT1G09340.1
FvH4_6g00880	-0.185	-0.498	-0.683	AT5G24910.1
FvH4_2g00420	-0.569	-0.113	-0.683	NA
FvH4_3g39591	-0.304	-0.378	-0.683	AT2G30150.2
FvH4_2g21630	-0.486	-0.196	-0.682	AT4G10500.1
FvH4_7g22930	-0.724	0.043	-0.681	NA
FvH4_4g01290	-0.381	-0.299	-0.68	AT3G22840.1
FvH4_4g35560	-0.458	-0.222	-0.679	AT1G10360.1
FvH4_2g13670	-1.369	0.69	-0.679	NA
FvH4_3g36410	-0.666	-0.013	-0.679	AT2G39700.1
FvH4_2g01680	-0.324	-0.353	-0.677	AT1G58170.1
FvH4_6g45210	-0.123	-0.554	-0.676	AT1G68590.1
FvH4_1g27480	-0.112	-0.564	-0.676	AT5G17230.4
FvH4_4g02400	-0.375	-0.3	-0.675	AT5G14750.4
FvH4_6g20108	-7.393	6.718	-0.674	NA
FvH4_6g12870	-0.416	-0.258	-0.675	AT1G34300.1
FvH4_5g10200	-0.238	-0.437	-0.674	AT1G72680.1
FvH4_6g13700	-0.219	-0.455	-0.675	AT5G02370.1
FvH4_2g41370	-0.283	-0.391	-0.674	AT5G10770.1
FvH4_2g24630	-0.541	-0.132	-0.674	AT5G50890.1
FvH4_3g01760	-0.429	-0.244	-0.674	AT2G41380.1
FvH4_6g11730	-0.125	-0.548	-0.673	AT2G38140.1
FvH4_2g21340	-0.257	-0.416	-0.672	AT5G13510.1
FvH4_6g11270	-0.078	-0.594	-0.672	AT1G58330.1
FvH4_1g00150	0.05	-0.72	-0.671	NA
FvH4_4g14940	-0.423	-0.248	-0.67	AT5G19260.1
FvH4_7g19430	0.007	-0.677	-0.67	AT2G42780.2
FvH4_5g09600	-0.661	-0.008	-0.669	AT1G57820.3
FvH4_6g42610	0.362	-1.031	-0.669	AT2G32640.1
FvH4_5g02940	-0.371	-0.297	-0.669	AT3G05170.1
FvH4_3g09780	-0.27	-0.397	-0.668	AT4G34131.1
FvH4_3g08760	-0.449	-0.218	-0.667	NA
FvH4_1g23350	-0.268	-0.397	-0.665	AT5G64750.1
FvH4_6g48300	-0.008	-0.657	-0.665	AT3G29034.1
FvH4_1g05080	-0.046	-0.619	-0.665	AT3G24503.1
FvH4_6g08900	-0.553	-0.111	-0.664	NA
FvH4_6g15200	-0.165	-0.499	-0.664	AT3G09640.2
FvH4_6g20070	-2.365	1.702	-0.663	AT3G08710.3
FvH4_5g09700	-0.092	-0.571	-0.663	AT5G51010.1
FvH4_4g23850	-0.28	-0.383	-0.663	AT1G27920.1
FvH4_3g19691	-0.53	-0.133	-0.663	NA
FvH4_1g27452	-0.749	0.087	-0.663	NA
FvH4_6g37071	-0.777	0.115	-0.662	NA
FvH4_5g00572	-0.204	-0.456	-0.66	AT4G12300.1
FvH4_1g19620	-0.377	-0.283	-0.66	AT2G22570.1
FvH4_3g33123	-0.645	-0.015	-0.66	AT4G23160.3
FvH4_4g37000	-0.135	-0.525	-0.66	AT5G23210.1
FvH4_6g24720	-0.329	-0.33	-0.659	AT5G03960.3
FvH4_5g36070	0.631	-1.289	-0.658	NA
FvH4_1g05310	-0.171	-0.486	-0.658	AT3G24430.1
FvH4_5g18800	-1.743	1.086	-0.657	NA
FvH4_2g26490	-0.533	-0.124	-0.657	AT5G35370.1
FvH4_7g21050	0.025	-0.682	-0.657	AT3G55240.1
FvH4_5g01240	-1.077	0.42	-0.657	AT4G22950.3
FvH4_1g14510	-0.23	-0.426	-0.656	AT2G23670.1
FvH4_5g26600	-0.535	-0.121	-0.656	AT1G76600.1
FvH4_6g21100	-0.72	0.065	-0.655	AT5G06570.4
FvH4_5g33990	0.105	-0.76	-0.655	AT1G11290.1
FvH4_5g35760	-0.371	-0.284	-0.655	AT5G09360.1
FvH4_5g06350	-0.227	-0.428	-0.655	AT4G20360.2
FvH4_4g04870	-1.013	0.359	-0.655	AT4G13440.1
FvH4_6g27580	-0.387	-0.267	-0.654	AT2G42690.1
FvH4_1g03010	-0.264	-0.39	-0.654	AT4G02530.1
FvH4_4g33840	-0.814	0.16	-0.654	NA
FvH4_6g22781	-6.063	5.41	-0.653	AT3G09510.1
FvH4_2g15130	-0.393	-0.26	-0.653	AT1G03650.1
FvH4_6g20922	-10.722	10.071	-0.651	NA
FvH4_5g17111	-0.68	0.029	-0.651	AT4G09460.1
FvH4_4g30070	-0.903	0.253	-0.651	AT4G16500.2
FvH4_3g22290	-0.342	-0.308	-0.65	AT1G32120.1
FvH4_2g18350	-0.375	-0.275	-0.65	AT4G13010.1
FvH4_5g24140	-0.132	-0.518	-0.65	AT5G45380.1
FvH4_2g32830	-0.01	-0.639	-0.649	AT1G58420.1
FvH4_6g39640	-0.298	-0.351	-0.648	AT2G32210.1
FvH4_6g46480	-0.041	-0.607	-0.648	AT3G29970.1
FvH4_6g00090	-0.073	-0.575	-0.648	AT1G65480.2
FvH4_4g15260	-0.291	-0.355	-0.646	AT1G03130.1
FvH4_2g06030	-0.181	-0.464	-0.645	AT4G25000.1
FvH4_7g02730	-0.561	-0.084	-0.645	AT4G25650.1
FvH4_1g22043	-0.31	-0.335	-0.645	AT1G16120.1
FvH4_6g11330	-0.107	-0.538	-0.645	AT2G38250.1
FvH4_3g01000	-0.56	-0.085	-0.645	AT3G51970.1
FvH4_1g22044	-0.315	-0.33	-0.644	AT4G19191.1
FvH4_7g32760	-0.224	-0.421	-0.644	AT5G17680.2
FvH4_4g29060	-0.485	-0.159	-0.645	AT5G03490.1
FvH4_5g32640	-0.446	-0.198	-0.644	AT1G76690.1
FvH4_6g53280	-0.307	-0.337	-0.643	AT5G11290.2
FvH4_2g32820	-0.191	-0.452	-0.643	AT1G27480.1
FvH4_4g36740	-0.173	-0.47	-0.643	AT5G36120.1
FvH4_4g01130	-0.156	-0.487	-0.643	AT5G43850.1
FvH4_4g19290	-1.85	1.208	-0.642	AT2G47480.1
FvH4_2g28951	-0.313	-0.329	-0.642	AT4G32260.1
FvH4_5g10640	-0.459	-0.183	-0.642	AT1G32780.1
FvH4_1g09980	-0.589	-0.052	-0.642	AT1G76490.1
FvH4_3g26010	-0.179	-0.463	-0.641	AT3G04720.1
FvH4_3g35040	0.537	-1.179	-0.641	AT2G28710.1
FvH4_1g19390	-0.504	-0.137	-0.641	AT2G22590.1
FvH4_2g05960	-0.214	-0.426	-0.641	AT2G15620.1
FvH4_7g16300	-0.27	-0.37	-0.64	AT5G53130.1
FvH4_7g14710	-0.044	-0.596	-0.64	AT3G61440.1
FvH4_6g25060	-0.511	-0.129	-0.64	AT3G10190.1
FvH4_6g31770	-0.136	-0.504	-0.639	AT1G79850.1
FvH4_3g22950	-0.319	-0.32	-0.64	AT5G41010.1
FvH4_4g21870	-0.231	-0.408	-0.639	AT1G48350.1
FvH4_7g07710	-0.704	0.065	-0.639	NA
FvH4_5g28030	-0.383	-0.256	-0.639	AT1G02170.1
FvH4_2g35762	-0.882	0.244	-0.639	AT4G28940.1
FvH4_7g24710	-0.342	-0.296	-0.638	AT3G56010.1
FvH4_2g03260	-0.301	-0.337	-0.638	AT1G05675.1
FvH4_6g50270	-0.127	-0.511	-0.638	AT5G14910.2
FvH4_3g16431	-0.225	-0.413	-0.638	NA
FvH4_6g39010	-0.425	-0.212	-0.637	AT3G59030.1
FvH4_7g04010	-0.965	0.329	-0.636	AT5G07040.1
FvH4_2g23871	-0.217	-0.419	-0.636	AT3G55515.1
FvH4_6g34110	-0.269	-0.366	-0.634	AT3G13920.4
FvH4_7g24620	-0.416	-0.218	-0.635	AT3G55990.1
FvH4_1g04950	-0.124	-0.51	-0.634	AT1G67910.2
FvH4_5g25960	-0.773	0.139	-0.634	AT1G76420.1
FvH4_7g11910	-0.652	0.018	-0.634	AT3G60810.1
FvH4_7g18160	-0.515	-0.119	-0.634	AT3G30340.1
FvH4_1g21500	-0.342	-0.291	-0.633	AT2G22250.3
FvH4_3g44250	-0.564	-0.069	-0.633	AT2G45990.2
FvH4_5g04610	-0.25	-0.383	-0.632	AT1G64405.1
FvH4_2g08560	-0.45	-0.182	-0.632	NA
FvH4_2g39490	-0.127	-0.504	-0.631	AT1G75350.1
FvH4_6g45050	-0.231	-0.4	-0.631	AT1G03600.1
FvH4_4g36011	-0.365	-0.265	-0.63	NA
FvH4_4g20520	-0.382	-0.248	-0.629	AT3G17220.1
FvH4_4g13000	-0.177	-0.452	-0.629	AT4G15550.1
FvH4_3g34020	-0.279	-0.35	-0.629	NA
FvH4_4g24970	-0.036	-0.593	-0.629	AT5G55850.3
FvH4_5g19990	0.077	-0.705	-0.628	AT1G29200.2
FvH4_7g24790	-0.269	-0.359	-0.627	AT3G56030.1
FvH4_2g17060	-0.166	-0.462	-0.627	AT1G76490.1
FvH4_4g04200	-0.321	-0.307	-0.627	AT2G33450.1
FvH4_2g02860	-0.635	0.008	-0.627	AT4G33720.1
FvH4_6g08700	-0.404	-0.223	-0.627	NA
FvH4_5g05180	-0.394	-0.233	-0.627	AT4G20970.1
FvH4_4g15140	-0.393	-0.234	-0.627	AT5G26330.1
FvH4_6g30000	-0.265	-0.362	-0.627	AT1G52590.1
FvH4_3g07980	-0.196	-0.431	-0.627	AT1G29070.1
FvH4_3g44681	-0.025	-0.601	-0.626	AT2G34860.2
FvH4_5g25740	-0.637	0.011	-0.626	AT4G26830.1
FvH4_2g06490	-0.541	-0.084	-0.626	AT1G19190.1
FvH4_5g14010	-0.441	-0.184	-0.625	AT5G07990.1
FvH4_2g36671	-0.295	-0.33	-0.625	AT2G24540.1
FvH4_3g16830	-0.162	-0.462	-0.625	AT1G17100.1
FvH4_5g12490	-0.092	-0.532	-0.624	AT5G13210.1
FvH4_5g09570	-0.686	0.063	-0.623	AT5G01980.1
FvH4_2g08530	-0.491	-0.132	-0.623	AT1G49320.1
FvH4_2g40720	-0.308	-0.315	-0.623	AT4G33300.2
FvH4_3g37040	-0.157	-0.466	-0.623	NA
FvH4_6g43360	-0.044	-0.579	-0.623	AT1G22900.1
FvH4_4g23680	-0.403	-0.219	-0.623	AT1G27930.1
FvH4_4g12570	-0.298	-0.325	-0.622	AT5G15220.2
FvH4_6g16550	-0.508	-0.113	-0.621	AT2G36870.1
FvH4_2g06670	-0.278	-0.343	-0.621	AT2G15760.1
FvH4_4g19151	-0.273	-0.348	-0.621	NA
FvH4_4g21340	-0.561	-0.06	-0.62	AT3G17390.1
FvH4_3g42582	-0.606	-0.014	-0.62	NA
FvH4_4g11300	-0.317	-0.302	-0.62	AT1G66810.3
FvH4_6g15450	-0.399	-0.22	-0.619	AT2G37090.1
FvH4_3g17266	-0.013	-0.606	-0.619	AT3G14690.1
FvH4_5g01320	-0.583	-0.036	-0.619	AT1G13570.3
FvH4_5g23520	-0.05	-0.569	-0.619	AT1G32060.1
FvH4_5g39690	-0.356	-0.262	-0.618	NA
FvH4_6g28650	-0.128	-0.489	-0.617	AT1G80840.1
FvH4_7g17800	-0.113	-0.504	-0.617	AT2G46820.2
FvH4_3g26412	-2.66	2.043	-0.617	NA
FvH4_6g50910	-0.215	-0.402	-0.617	AT3G27830.2
FvH4_2g10110	-0.163	-0.454	-0.617	AT2G21350.1
FvH4_2g23620	-0.645	0.028	-0.617	AT4G02810.1
FvH4_6g45860	-0.549	-0.067	-0.616	AT3G02380.1
FvH4_2g15600	0.012	-0.627	-0.616	AT3G04870.4
FvH4_4g22500	-0.459	-0.156	-0.616	AT4G14100.1
FvH4_2g19040	-0.397	-0.218	-0.615	AT2G32720.1
FvH4_5g11010	-0.104	-0.511	-0.615	AT4G24090.1
FvH4_4g29250	-0.119	-0.496	-0.615	AT3G02250.1
FvH4_3g03310	0.082	-0.697	-0.615	AT1G11410.1
FvH4_1g13510	-0.049	-0.565	-0.615	AT3G50685.1
FvH4_3g12430	-0.671	0.056	-0.614	AT1G31170.2
FvH4_3g06200	0.144	-0.759	-0.614	AT4G18170.1
FvH4_1g19200	-3.552	2.938	-0.614	AT2G22620.3
FvH4_3g18840	-0.163	-0.451	-0.614	AT3G19640.1
FvH4_7g26390	-0.146	-0.467	-0.613	AT5G51110.1
FvH4_6g46741	-0.588	-0.024	-0.612	AT3G29670.1
FvH4_3g43405	-0.079	-0.533	-0.612	NA
FvH4_3g41620	-0.227	-0.385	-0.612	AT1G55670.1
FvH4_7g16520	-0.085	-0.526	-0.612	AT4G31940.1
FvH4_2g12590	0.316	-0.927	-0.611	AT5G09360.1
FvH4_2g38680	-0.4	-0.211	-0.611	AT2G37210.1
FvH4_6g40583	-0.354	-0.257	-0.611	AT3G07720.1
FvH4_5g20190	-0.125	-0.486	-0.611	AT4G17560.1
FvH4_5g18500	-0.336	-0.274	-0.61	AT1G17860.1
FvH4_7g26311	-0.421	-0.189	-0.61	AT2G40815.2
FvH4_3g21730	-0.316	-0.294	-0.61	AT5G54690.1
FvH4_1g18630	-0.141	-0.468	-0.609	AT5G20630.1
FvH4_2g30310	-0.065	-0.544	-0.609	NA
FvH4_6g28390	-0.492	-0.116	-0.608	NA
FvH4_2g21520	-0.254	-0.354	-0.607	AT2G31200.1
FvH4_6g31740	-0.309	-0.298	-0.608	AT1G52230.1
FvH4_2g35280	-0.424	-0.183	-0.607	AT3G16500.1
FvH4_4g31981	-0.612	0.006	-0.606	AT1G14430.1
FvH4_2g33770	-0.506	-0.1	-0.606	AT3G16150.1
FvH4_1g00060	-0.247	-0.358	-0.606	AT4G02600.2
FvH4_6g25670	-0.633	0.028	-0.605	NA
FvH4_4g26520	-0.378	-0.227	-0.605	AT1G68200.5
FvH4_2g13190	-0.303	-0.301	-0.605	AT5G42440.1
FvH4_6g20120	-0.536	-0.069	-0.604	NA
FvH4_3g24360	-0.21	-0.394	-0.604	AT3G44620.1
FvH4_4g10780	-0.251	-0.353	-0.604	AT3G13080.1
FvH4_6g46610	-0.132	-0.472	-0.604	AT3G51550.1
FvH4_4g24411	-0.036	-0.568	-0.604	NA
FvH4_5g26100	0.039	-0.643	-0.604	AT1G76450.1
FvH4_2g02590	-0.334	-0.269	-0.603	AT1G58440.1
FvH4_3g40460	-0.29	-0.313	-0.603	AT2G38540.1
FvH4_4g25960	-0.234	-0.369	-0.603	NA
FvH4_6g46570	-0.316	-0.287	-0.603	AT3G51550.1
FvH4_1g08531	-0.494	-0.108	-0.603	AT5G20630.1
FvH4_4g13580	-0.392	-0.21	-0.602	AT5G49210.2
FvH4_7g28320	-0.293	-0.309	-0.602	AT5G51720.1
FvH4_7g08920	-0.768	0.167	-0.602	AT2G44670.1
FvH4_2g22890	-0.505	-0.096	-0.602	AT3G63390.1
FvH4_5g12290	-0.194	-0.407	-0.601	AT1G73885.1
FvH4_1g21630	-0.081	-0.52	-0.6	AT4G39710.2
FvH4_3g17820	-0.256	-0.344	-0.6	AT2G30900.1
FvH4_4g07780	-0.076	-0.523	-0.6	AT5G57345.1
FvH4_1g19090	-0.165	-0.435	-0.599	AT4G37930.1
FvH4_3g04160	-0.18	-0.419	-0.599	AT1G61260.1
FvH4_3g06171	0.223	-0.822	-0.598	AT4G18220.1
FvH4_1g12620	-0.437	-0.161	-0.598	AT1G75390.1
FvH4_4g25110	-0.159	-0.439	-0.598	AT1G67750.1
FvH4_6g28680	-0.428	-0.17	-0.597	AT1G15950.3
FvH4_6g30610	-0.405	-0.192	-0.597	AT1G52760.1
FvH4_4g15150	-0.422	-0.174	-0.596	AT5G26340.1
FvH4_4g14840	-0.312	-0.284	-0.596	AT3G06050.1
FvH4_6g11540	-0.264	-0.332	-0.596	AT3G08940.2
FvH4_3g45690	-0.07	-0.526	-0.596	AT4G27190.1
FvH4_3g06140	0.126	-0.722	-0.596	AT1G11340.1
FvH4_1g13200	-0.204	-0.392	-0.595	AT2G18360.1
FvH4_5g20840	-0.448	-0.147	-0.595	AT4G17670.1
FvH4_3g12570	-0.149	-0.446	-0.595	NA
FvH4_7g14580	-0.081	-0.513	-0.594	AT5G53130.1
FvH4_5g01840	-0.132	-0.461	-0.594	AT4G11650.1
FvH4_1g08540	0.035	-0.628	-0.593	AT5G20630.1
FvH4_4g14190	-0.179	-0.414	-0.593	AT5G35630.3
FvH4_7g30640	0.075	-0.667	-0.593	AT5G24030.1
FvH4_7g21880	0.198	-0.79	-0.592	AT2G37430.1
FvH4_6g07750	-0.352	-0.24	-0.592	NA
FvH4_5g30940	-0.258	-0.334	-0.592	AT1G15820.1
FvH4_5g26520	-0.642	0.051	-0.591	AT1G20990.1
FvH4_6g31330	-0.107	-0.484	-0.591	NA
FvH4_6g20030	0.045	-0.636	-0.591	AT2G33180.1
FvH4_5g09680	-0.138	-0.452	-0.59	AT1G01630.1
FvH4_7g03160	-2.148	1.558	-0.59	AT3G08720.4
FvH4_6g28410	-0.43	-0.16	-0.59	AT5G48930.1
FvH4_1g01771	-0.565	-0.025	-0.589	NA
FvH4_1g20710	-0.209	-0.38	-0.589	AT5G65220.1
FvH4_5g26370	-0.209	-0.38	-0.589	AT1G76520.2
FvH4_7g13130	-0.379	-0.21	-0.589	AT3G61080.1
FvH4_4g20730	-0.352	-0.237	-0.589	AT1G02400.1
FvH4_3g25960	-0.32	-0.269	-0.588	AT5G22250.1
FvH4_2g35620	-0.686	0.098	-0.588	AT5G11590.1
FvH4_5g36230	0.181	-0.769	-0.588	AT1G72200.1
FvH4_2g11230	-0.218	-0.37	-0.588	AT5G64410.1
FvH4_7g29880	0.005	-0.593	-0.588	AT5G52420.1
FvH4_3g32201	-0.378	-0.209	-0.588	NA
FvH4_4g09280	-0.083	-0.505	-0.587	NA
FvH4_3g20740	-0.141	-0.447	-0.587	AT3G15520.3
FvH4_6g47031	-0.403	-0.184	-0.587	AT5G39280.1
FvH4_3g23460	-1.305	0.718	-0.587	AT3G20300.1
FvH4_1g13970	-0.647	0.061	-0.587	AT2G18570.1
FvH4_4g03650	-0.341	-0.245	-0.587	AT5G17050.1
FvH4_7g30730	0.073	-0.659	-0.586	AT5G65380.1
FvH4_2g24940	-0.231	-0.355	-0.586	AT2G47880.1
FvH4_2g00032	-0.107	-0.478	-0.585	NA
FvH4_7g05170	-0.307	-0.277	-0.585	NA
FvH4_4g12580	-0.295	-0.289	-0.585	AT3G23700.1
FvH4_4g00250	-0.359	-0.225	-0.584	AT5G36110.1
FvH4_2g06450	-0.225	-0.359	-0.584	AT3G48690.1
FvH4_2g31130	-0.181	-0.402	-0.584	AT5G21430.1
FvH4_2g04951	-0.41	-0.173	-0.583	NA
FvH4_3g40580	-0.218	-0.365	-0.583	NA
FvH4_6g06210	-0.029	-0.554	-0.583	NA
FvH4_3g16520	-0.326	-0.257	-0.583	AT3G14420.2
FvH4_6g05450	-0.2	-0.383	-0.583	AT3G05200.1
FvH4_6g49360	-0.146	-0.437	-0.583	AT5G62670.1
FvH4_6g12670	-0.391	-0.192	-0.583	AT3G53990.1
FvH4_2g25240	-0.249	-0.333	-0.582	AT5G27690.1
FvH4_1g13190	-0.549	-0.032	-0.581	AT2G18360.1
FvH4_3g30490	-0.427	-0.154	-0.581	AT2G34520.1
FvH4_3g34010	-0.091	-0.49	-0.581	NA
FvH4_3g16050	-0.13	-0.45	-0.58	AT1G79040.1
FvH4_6g19420	-0.381	-0.199	-0.58	AT3G15040.1
FvH4_6g53022	-0.616	0.036	-0.58	NA
FvH4_5g01810	-0.522	-0.058	-0.58	AT4G11650.1
FvH4_6g39680	0.003	-0.583	-0.58	AT2G32210.1
FvH4_3g41140	0.133	-0.712	-0.58	AT5G58260.1
FvH4_1g29960	-0.449	-0.13	-0.579	AT3G05390.1
FvH4_4g14611	-0.104	-0.474	-0.579	AT1G03220.1
FvH4_4g21981	-0.307	-0.271	-0.579	AT5G47870.1
FvH4_3g07420	-0.278	-0.3	-0.579	AT4G18780.1
FvH4_1g12461	-0.683	0.105	-0.578	AT3G51000.1
FvH4_5g20800	0.013	-0.59	-0.577	AT4G17090.1
FvH4_4g33930	-0.211	-0.366	-0.577	AT1G14870.1
FvH4_6g19250	-9.65	9.074	-0.576	AT1G14205.1
FvH4_7g14070	-0.18	-0.396	-0.576	AT2G34930.1
FvH4_1g18020	-0.585	0.009	-0.576	AT2G22880.1
FvH4_5g24451	-0.228	-0.348	-0.576	AT4G19430.1
FvH4_3g18850	-1.648	1.073	-0.575	AT1G73560.1
FvH4_3g20050	-0.308	-0.267	-0.575	AT4G21700.1
FvH4_1g03202	-0.435	-0.14	-0.575	AT2G41480.1
FvH4_2g27230	-0.369	-0.205	-0.575	NA
FvH4_5g08380	0.009	-0.583	-0.574	AT4G24910.1
FvH4_4g30100	0.022	-0.596	-0.574	AT2G03530.2
FvH4_2g14570	-0.586	0.012	-0.574	AT1G78780.5
FvH4_7g15020	-0.243	-0.331	-0.574	AT2G22590.1
FvH4_3g21340	-0.664	0.09	-0.574	AT4G27280.1
FvH4_1g28230	-0.181	-0.393	-0.573	AT5G18130.1
FvH4_2g15690	-0.208	-0.365	-0.573	NA
FvH4_5g37590	-0.113	-0.46	-0.573	AT4G08850.1
FvH4_7g16450	-0.158	-0.415	-0.573	AT3G61770.1
FvH4_6g27680	0.189	-0.762	-0.573	AT1G64770.1
FvH4_3g31040	-0.667	0.095	-0.573	NA
FvH4_7g02150	-0.319	-0.253	-0.572	AT3G63440.1
FvH4_4g30370	-0.062	-0.51	-0.572	AT3G29320.1
FvH4_1g02620	0.466	-1.038	-0.572	AT5G20250.4
FvH4_7g22700	-0.661	0.089	-0.571	AT2G39700.1
FvH4_3g38410	-0.533	-0.038	-0.571	AT3G44540.1
FvH4_5g00390	-0.169	-0.402	-0.571	AT1G62750.1
FvH4_6g10240	-0.591	0.02	-0.571	AT2G40475.1
FvH4_7g19650	-0.474	-0.097	-0.57	AT5G19500.1
FvH4_6g21931	-2.982	2.412	-0.57	AT4G38180.1
FvH4_4g15850	-0.003	-0.566	-0.569	AT3G24140.2
FvH4_4g22020	-0.453	-0.116	-0.569	AT2G19640.2
FvH4_2g35980	-0.172	-0.397	-0.569	AT5G57850.1
FvH4_2g02190	-0.739	0.171	-0.568	AT4G00430.1
FvH4_1g12770	-0.536	-0.032	-0.568	AT4G36470.1
FvH4_6g06580	-0.222	-0.346	-0.567	AT5G27730.1
FvH4_5g03343	-0.201	-0.366	-0.567	AT2G46150.1
FvH4_3g17050	-0.319	-0.248	-0.566	AT4G10340.1
FvH4_1g04050	0.335	-0.901	-0.567	NA
FvH4_7g29240	0.485	-1.051	-0.566	AT5G52190.1
FvH4_4g20800	-0.306	-0.259	-0.566	AT3G17210.2
FvH4_6g44750	-0.364	-0.201	-0.565	AT5G25180.1
FvH4_5g26020	-0.067	-0.498	-0.565	AT2G33590.1
FvH4_1g06370	-0.259	-0.306	-0.565	AT3G43520.1
FvH4_5g23771	-0.05	-0.515	-0.564	NA
FvH4_3g11044	-0.447	-0.117	-0.564	AT1G26390.1
FvH4_6g50162	-0.482	-0.082	-0.564	AT5G14930.2
FvH4_6g17130	-0.272	-0.292	-0.564	AT3G53140.1
FvH4_5g39130	-0.269	-0.295	-0.564	AT2G16760.1
FvH4_5g37490	-0.112	-0.451	-0.563	AT4G08850.1
FvH4_6g02070	-0.014	-0.549	-0.563	NA
FvH4_5g20340	-0.204	-0.359	-0.563	AT5G07440.2
FvH4_5g00090	-0.474	-0.088	-0.562	AT4G17260.1
FvH4_2g31530	-0.1	-0.462	-0.562	AT5G11970.1
FvH4_3g19430	-0.142	-0.42	-0.562	AT3G15190.1
FvH4_4g09300	-0.438	-0.124	-0.562	AT4G25830.1
FvH4_7g30320	0.079	-0.641	-0.562	AT5G52780.1
FvH4_2g11630	-0.275	-0.287	-0.561	AT1G71970.1
FvH4_6g44370	-0.117	-0.444	-0.561	AT4G03280.1
FvH4_3g17480	-0.307	-0.253	-0.56	AT1G17860.1
FvH4_7g08590	-0.164	-0.396	-0.56	AT1G02205.2
FvH4_3g00530	-0.1	-0.46	-0.56	AT4G16410.1
FvH4_4g00591	-0.237	-0.322	-0.56	NA
FvH4_3g25080	-0.512	-0.047	-0.559	AT3G18670.1
FvH4_5g01460	-1.256	0.697	-0.559	AT2G36450.1
FvH4_5g11660	-0.172	-0.387	-0.559	AT1G64510.1
FvH4_6g43020	-0.467	-0.092	-0.559	AT5G18290.2
FvH4_3g41390	-0.268	-0.29	-0.559	AT5G56260.5
FvH4_6g49580	-0.254	-0.304	-0.559	AT5G40010.1
FvH4_6g10610	-0.374	-0.183	-0.557	AT3G51660.1
FvH4_4g13260	-0.347	-0.21	-0.557	AT4G13180.1
FvH4_3g36340	-0.366	-0.19	-0.557	AT4G12300.1
FvH4_4g05920	-0.249	-0.307	-0.556	AT5G64210.1
FvH4_5g29760	-0.124	-0.432	-0.556	NA
FvH4_2g38540	-0.276	-0.28	-0.555	AT1G75720.2
FvH4_5g32101	-0.002	-0.553	-0.556	AT1G22630.1
FvH4_6g36440	-0.368	-0.187	-0.556	NA
FvH4_6g09970	-0.361	-0.194	-0.556	AT5G59310.1
FvH4_6g47030	-0.376	-0.179	-0.555	AT5G39270.1
FvH4_5g13740	-0.291	-0.264	-0.554	AT5G08050.1
FvH4_6g04420	-0.168	-0.386	-0.554	AT5G27230.1
FvH4_5g12270	-0.41	-0.144	-0.554	NA
FvH4_2g08440	-0.325	-0.229	-0.553	AT1G11755.1
FvH4_1g28680	-0.314	-0.239	-0.554	AT3G17980.1
FvH4_2g33410	-0.618	0.065	-0.553	AT2G39540.1
FvH4_3g01020	-0.48	-0.073	-0.553	AT1G12064.1
FvH4_3g17330	-0.13	-0.423	-0.553	AT1G17050.1
FvH4_7g13603	-0.033	-0.52	-0.552	AT3G61220.1
FvH4_1g16840	-0.282	-0.27	-0.551	AT2G23250.1
FvH4_2g07730	0.109	-0.661	-0.551	AT2G16050.1
FvH4_6g03680	0.048	-0.599	-0.551	AT1G54500.1
FvH4_6g44751	0.355	-0.906	-0.551	AT1G13110.1
FvH4_1g07980	-0.105	-0.445	-0.55	AT5G57040.1
FvH4_2g16500	-0.384	-0.165	-0.549	AT1G12740.1
FvH4_3g39090	-0.571	0.022	-0.549	AT3G16720.1
FvH4_6g15950	-0.354	-0.195	-0.549	AT5G42300.1
FvH4_2g33250	-0.327	-0.222	-0.549	AT1G27730.1
FvH4_6g10120	0.078	-0.627	-0.549	AT3G51630.2
FvH4_5g06660	-0.142	-0.406	-0.549	AT5G50250.1
FvH4_1g09040	0.143	-0.691	-0.548	AT1G19150.1
FvH4_7g25330	-0.195	-0.353	-0.548	AT2G40370.1
FvH4_7g23561	-0.16	-0.388	-0.548	AT5G02030.1
FvH4_2g12490	-0.153	-0.395	-0.548	AT4G09650.1
FvH4_2g35030	-0.809	0.261	-0.548	AT2G26520.1
FvH4_7g32030	0.01	-0.558	-0.548	AT4G27800.2
FvH4_6g00180	-0.201	-0.346	-0.547	AT3G59540.1
FvH4_1g05371	-0.091	-0.456	-0.547	NA
FvH4_3g05850	0.03	-0.577	-0.546	AT2G34460.1
FvH4_5g03660	-0.935	0.389	-0.546	AT4G32090.1
FvH4_4g18540	-0.585	0.039	-0.546	AT5G49120.1
FvH4_1g23740	-0.307	-0.239	-0.546	AT5G05320.1
FvH4_5g24521	-0.149	-0.397	-0.546	AT1G06740.1
FvH4_6g40820	-0.499	-0.047	-0.545	AT1G47890.1
FvH4_4g28010	-0.749	0.205	-0.545	AT1G13290.1
FvH4_7g26566	-0.045	-0.5	-0.544	AT2G34930.1
FvH4_2g30940	-0.12	-0.424	-0.545	AT5G21920.1
FvH4_3g44490	-0.236	-0.308	-0.544	AT1G52690.2
FvH4_2g24510	-0.161	-0.383	-0.544	AT3G45940.1
FvH4_3g21020	-0.337	-0.206	-0.543	AT5G54270.1
FvH4_6g16770	-0.328	-0.215	-0.543	AT2G36830.1
FvH4_6g31480	-0.119	-0.424	-0.543	AT5G55125.2
FvH4_3g43310	-0.204	-0.339	-0.543	AT4G12070.1
FvH4_3g29400	-0.469	-0.074	-0.543	AT5G55630.2
FvH4_6g35840	-0.472	-0.07	-0.542	NA
FvH4_5g21750	-0.314	-0.228	-0.542	AT1G32540.3
FvH4_7g15760	-0.22	-0.322	-0.542	AT4G01150.1
FvH4_5g12392	-0.109	-0.433	-0.542	AT5G07990.1
FvH4_6g22540	-0.277	-0.265	-0.542	AT5G06800.1
FvH4_5g15420	-0.227	-0.315	-0.542	AT1G18870.1
FvH4_7g03940	-0.05	-0.492	-0.541	AT5G07020.1
FvH4_3g19981	-0.256	-0.285	-0.541	AT3G15352.4
FvH4_4g15520	-0.077	-0.464	-0.541	AT1G05385.2
FvH4_7g03000	-1.023	0.482	-0.541	AT5G20330.1
FvH4_7g22580	-0.694	0.153	-0.541	AT2G28930.3
FvH4_3g00270	-0.349	-0.192	-0.541	AT5G47740.1
FvH4_4g17430	-0.498	-0.043	-0.54	AT3G21460.1
FvH4_1g10560	-0.089	-0.451	-0.541	AT2G17650.1
FvH4_7g10960	-0.493	-0.047	-0.54	AT1G65680.1
FvH4_3g11120	-0.522	-0.018	-0.54	AT1G07090.1
FvH4_3g03434	-0.411	-0.129	-0.54	AT1G61370.2
FvH4_4g34880	0.553	-1.093	-0.54	AT1G70260.1
FvH4_3g28890	-1.156	0.616	-0.54	AT3G08500.1
FvH4_4g20410	-0.679	0.141	-0.539	AT1G66150.1
FvH4_3g24570	-0.465	-0.072	-0.537	AT5G22500.1
FvH4_6g37290	-0.458	-0.079	-0.537	AT1G73090.1
FvH4_7g32500	-0.363	-0.174	-0.537	AT2G46620.1
FvH4_1g04030	-0.383	-0.154	-0.537	AT5G20140.1
FvH4_4g08920	0.139	-0.676	-0.537	AT4G14100.1
FvH4_4g30220	-0.175	-0.362	-0.537	AT1G26500.1
FvH4_5g10920	-0.35	-0.186	-0.537	AT4G24130.1
FvH4_5g11100	-0.693	0.157	-0.536	AT2G02240.1
FvH4_6g40970	-0.31	-0.226	-0.536	AT2G05100.1
FvH4_3g33910	-0.293	-0.243	-0.536	AT1G07890.8
FvH4_3g28350	-0.09	-0.445	-0.536	AT1G50450.1
FvH4_3g22110	-0.061	-0.474	-0.535	AT5G54840.1
FvH4_1g06261	0.065	-0.6	-0.535	NA
FvH4_2g04020	-0.164	-0.371	-0.535	AT1G66520.1
FvH4_6g45370	-0.661	0.126	-0.535	AT1G13280.1
FvH4_6g35550	-0.512	-0.023	-0.535	AT3G14225.1
FvH4_5g16950	-0.045	-0.489	-0.534	AT1G18060.1
FvH4_6g52050	-0.201	-0.332	-0.533	AT3G01660.1
FvH4_6g10690	0.331	-0.864	-0.533	AT2G40340.3
FvH4_4g37300	-0.042	-0.49	-0.532	AT3G19990.1
FvH4_7g19110	-0.207	-0.325	-0.532	AT5G03300.1
FvH4_5g11810	-0.364	-0.168	-0.532	AT1G68390.1
FvH4_1g16171	-0.263	-0.269	-0.532	AT5G67090.1
FvH4_7g15083	-0.259	-0.273	-0.532	AT4G01320.1
FvH4_2g23730	0.037	-0.569	-0.532	AT4G05200.2
FvH4_2g23990	-0.537	0.007	-0.53	AT5G26330.1
FvH4_2g27450	-0.196	-0.334	-0.53	AT3G47180.1
FvH4_3g07830	0.106	-0.636	-0.53	AT1G06330.1
FvH4_4g35230	-0.356	-0.174	-0.53	AT1G59940.1
FvH4_6g52130	-1.834	1.304	-0.53	NA
FvH4_5g20080	0.297	-0.827	-0.529	AT2G35660.1
FvH4_6g34840	-0.543	0.014	-0.529	NA
FvH4_3g11041	-0.392	-0.137	-0.529	AT1G34575.1
FvH4_3g04681	-0.243	-0.286	-0.529	NA
FvH4_3g03610	-0.446	-0.083	-0.529	AT2G46600.1
FvH4_6g10320	-0.143	-0.386	-0.529	AT5G01740.1
FvH4_1g28600	-0.141	-0.388	-0.529	AT4G09670.1
FvH4_2g06400	0.002	-0.53	-0.529	AT3G48690.1
FvH4_2g13410	-0.416	-0.112	-0.528	NA
FvH4_4g35660	-0.449	-0.079	-0.528	AT5G39950.1
FvH4_1g18550	-0.435	-0.093	-0.528	AT5G65730.1
FvH4_3g21600	-0.075	-0.452	-0.528	AT5G54600.1
FvH4_4g35051	-0.379	-0.148	-0.527	AT1G24100.1
FvH4_5g26680	-0.168	-0.359	-0.527	AT1G74970.1
FvH4_3g03130	-0.152	-0.375	-0.527	AT3G11480.1
FvH4_4g29430	-0.558	0.031	-0.527	AT2G26710.1
FvH4_2g05820	-0.362	-0.164	-0.527	AT1G49780.1
FvH4_4g16600	-0.136	-0.391	-0.526	AT4G35560.1
FvH4_2g37080	-0.264	-0.262	-0.526	AT1G31790.1
FvH4_1g08530	-0.246	-0.28	-0.526	AT5G20340.1
FvH4_3g11800	-0.223	-0.303	-0.526	AT1G31330.1
FvH4_6g46390	-0.21	-0.316	-0.526	AT5G38900.1
FvH4_5g36620	-0.076	-0.45	-0.526	AT4G09010.1
FvH4_2g39980	-0.324	-0.201	-0.526	AT5G42960.1
FvH4_4g07270	0.002	-0.527	-0.525	AT5G57180.1
FvH4_5g36040	-0.137	-0.388	-0.525	AT1G28220.1
FvH4_6g10190	-0.03	-0.495	-0.525	AT5G25260.1
FvH4_1g29330	-0.472	-0.053	-0.525	AT2G40890.1
FvH4_2g20470	-0.047	-0.478	-0.525	AT4G28660.1
FvH4_2g29150	-0.319	-0.205	-0.525	AT5G25390.2
FvH4_7g15880	-0.417	-0.107	-0.524	AT2G46320.1
FvH4_5g33211	-0.188	-0.336	-0.524	AT1G71480.1
FvH4_4g02120	-0.551	0.027	-0.524	AT2G36320.1
FvH4_6g31720	-0.49	-0.034	-0.524	AT1G79870.1
FvH4_4g27971	-0.154	-0.37	-0.524	AT1G29700.2
FvH4_4g12140	-0.084	-0.44	-0.524	AT3G59010.1
FvH4_4g26362	-0.143	-0.38	-0.524	AT1G15170.1
FvH4_2g37050	-0.265	-0.258	-0.523	AT3G43540.1
FvH4_1g16240	-0.261	-0.262	-0.523	AT5G67140.1
FvH4_2g14900	-0.131	-0.392	-0.523	AT4G03520.1
FvH4_1g01710	-0.13	-0.393	-0.523	AT5G35100.3
FvH4_2g41261	-0.44	-0.082	-0.523	AT2G24940.1
FvH4_5g32680	-0.332	-0.19	-0.522	AT1G76690.1
FvH4_5g25260	-0.257	-0.265	-0.522	AT4G35090.1
FvH4_7g24750	-0.19	-0.332	-0.522	AT3G11110.1
FvH4_5g19800	-0.303	-0.218	-0.522	AT5G47230.1
FvH4_3g13341	-0.082	-0.44	-0.521	AT5G44650.1
FvH4_2g14040	0.086	-0.607	-0.522	AT5G36930.3
FvH4_3g12730	-0.364	-0.157	-0.521	AT4G20030.1
FvH4_5g04390	-0.179	-0.342	-0.521	NA
FvH4_6g25200	-0.323	-0.198	-0.521	AT2G37410.2
FvH4_4g20790	-0.155	-0.365	-0.521	AT1G56600.1
FvH4_3g35000	-0.104	-0.416	-0.521	NA
FvH4_3g24650	-1.779	1.259	-0.521	AT2G27580.2
FvH4_4g03134	-0.291	-0.229	-0.52	NA
FvH4_7g28911	-0.095	-0.425	-0.52	AT5G62140.1
FvH4_3g16620	0.041	-0.561	-0.52	AT1G78410.2
FvH4_2g05370	0.199	-0.719	-0.52	AT4G26010.1
FvH4_5g23870	-0.095	-0.425	-0.52	AT4G19100.1
FvH4_6g16410	0.008	-0.528	-0.52	AT2G36950.1
FvH4_5g10860	-0.941	0.422	-0.519	AT1G14430.1
FvH4_1g15210	-0.334	-0.185	-0.519	AT5G66900.1
FvH4_1g05320	-0.316	-0.203	-0.519	AT3G24420.1
FvH4_5g15500	-0.084	-0.435	-0.519	AT1G74730.1
FvH4_5g19211	-0.363	-0.156	-0.519	AT4G01310.1
FvH4_6g45521	-0.563	0.044	-0.519	AT5G14700.1
FvH4_6g09150	-0.225	-0.293	-0.518	AT3G54210.1
FvH4_1g21220	-0.438	-0.08	-0.518	NA
FvH4_3g01510	-0.437	-0.081	-0.518	NA
FvH4_3g27760	-1.411	0.893	-0.518	AT5G19473.1
FvH4_3g26920	-0.13	-0.387	-0.517	AT3G44020.1
FvH4_5g16670	-0.313	-0.203	-0.516	AT3G18270.1
FvH4_7g05290	-0.287	-0.229	-0.516	AT5G52470.1
FvH4_7g20180	-0.248	-0.268	-0.516	AT2G38890.3
FvH4_1g08570	-0.214	-0.302	-0.516	AT5G20630.1
FvH4_6g51930	-0.019	-0.497	-0.515	AT1G58070.1
FvH4_7g00900	-0.056	-0.459	-0.516	AT3G63540.1
FvH4_1g29440	-0.044	-0.471	-0.515	AT3G48890.1
FvH4_4g18200	-0.255	-0.259	-0.514	AT5G42120.1
FvH4_4g06760	-0.026	-0.488	-0.514	AT1G50320.1
FvH4_4g23480	0.482	-0.996	-0.514	AT5G13080.1
FvH4_3g42581	-0.763	0.25	-0.513	NA
FvH4_7g32570	-0.148	-0.365	-0.513	AT2G46680.1
FvH4_2g38990	-0.398	-0.115	-0.512	AT1G75540.1
FvH4_3g04781	-0.248	-0.265	-0.512	AT4G02340.1
FvH4_2g10300	-0.865	0.353	-0.512	AT4G36220.1
FvH4_5g04360	-0.157	-0.355	-0.512	AT1G64355.3
FvH4_4g13250	-0.422	-0.09	-0.511	AT3G23805.1
FvH4_5g01760	-0.687	0.176	-0.511	AT2G45760.1
FvH4_4g06830	-0.429	-0.082	-0.511	AT4G31550.1
FvH4_1g23711	-0.134	-0.377	-0.511	NA
FvH4_1g00420	-0.129	-0.382	-0.511	AT1G05675.1
FvH4_4g35180	0.064	-0.575	-0.511	AT1G70170.1
FvH4_6g39240	-0.895	0.384	-0.511	AT3G17640.1
FvH4_5g20330	-0.213	-0.298	-0.511	AT4G17600.1
FvH4_5g38670	-0.117	-0.393	-0.511	NA
FvH4_2g15040	-0.418	-0.092	-0.51	AT1G17950.1
FvH4_1g16150	-0.407	-0.103	-0.51	AT5G67080.1
FvH4_5g35170	-0.271	-0.239	-0.51	AT1G67980.1
FvH4_5g32940	-0.317	-0.193	-0.51	AT4G09990.1
FvH4_6g38900	-0.068	-0.442	-0.51	AT1G06680.1
FvH4_5g15810	-0.051	-0.459	-0.51	AT1G74780.1
FvH4_4g14880	0.01	-0.52	-0.51	AT5G19220.1
FvH4_1g14430	-0.123	-0.387	-0.509	AT5G66570.1
FvH4_5g31510	-0.436	-0.073	-0.509	AT1G13280.1
FvH4_6g38591	-0.299	-0.21	-0.509	AT1G06550.1
FvH4_4g03660	-0.531	0.022	-0.509	AT5G17050.1
FvH4_3g36850	-0.181	-0.328	-0.509	AT3G47570.1
FvH4_2g27160	-0.422	-0.086	-0.508	AT1G44350.1
FvH4_1g30220	-0.333	-0.175	-0.508	AT1G66200.1
FvH4_2g05060	-0.279	-0.229	-0.508	AT4G15480.1
FvH4_6g11740	-0.256	-0.252	-0.508	AT2G38150.1
FvH4_1g06280	-0.022	-0.486	-0.508	NA
FvH4_4g10650	-0.014	-0.494	-0.508	AT2G43560.1
FvH4_4g31300	0.16	-0.668	-0.508	AT2G02980.1
FvH4_4g04650	0.008	-0.515	-0.508	AT1G60000.1
FvH4_4g28380	-0.341	-0.166	-0.507	NA
FvH4_7g16190	-0.158	-0.349	-0.507	AT4G01050.1
FvH4_2g04120	-0.151	-0.356	-0.507	AT1G27730.1
FvH4_6g39311	-0.006	-0.501	-0.507	AT3G21790.1
FvH4_6g13470	-0.461	-0.045	-0.506	AT5G43290.1
FvH4_1g18160	-0.31	-0.196	-0.506	AT5G63020.1
FvH4_7g19750	-0.261	-0.245	-0.506	AT3G54890.1
FvH4_1g27500	-1.034	0.529	-0.506	AT3G52900.1
FvH4_4g35250	-0.627	0.122	-0.505	AT1G10460.1
FvH4_4g35840	-0.366	-0.139	-0.505	AT1G59960.1
FvH4_3g23030	0.003	-0.508	-0.505	NA
FvH4_5g17240	-0.292	-0.213	-0.505	AT1G18210.2
FvH4_4g35001	-0.124	-0.381	-0.505	AT1G10522.2
FvH4_3g29510	-0.129	-0.376	-0.504	AT3G13110.1
FvH4_7g06120	-0.413	-0.091	-0.504	AT1G74470.1
FvH4_7g04500	-0.31	-0.194	-0.504	NA
FvH4_6g44780	-0.158	-0.345	-0.504	AT3G17690.1
FvH4_1g12560	-0.482	-0.021	-0.503	AT3G50980.1
FvH4_1g28890	-0.32	-0.183	-0.503	AT1G66430.1
FvH4_4g02221	-0.113	-0.39	-0.503	AT2G23770.1
FvH4_3g40050	-0.516	0.013	-0.503	AT3G56220.1
FvH4_5g10181	-0.226	-0.277	-0.503	AT5G47610.1
FvH4_5g04420	-0.021	-0.482	-0.503	AT2G19170.2
FvH4_6g12782	-8.713	8.21	-0.503	NA
FvH4_6g00330	-0.376	-0.126	-0.501	AT2G47840.1
FvH4_4g00930	-0.309	-0.192	-0.501	NA
FvH4_1g04140	-0.245	-0.256	-0.5	AT5G55740.1
FvH4_1g29790	-0.376	-0.124	-0.501	AT5G10980.1
FvH4_3g00240	-0.274	-0.226	-0.501	AT4G17190.1
FvH4_6g43580	-0.776	0.276	-0.5	AT4G15248.1
FvH4_2g05321	-0.164	-0.336	-0.5	AT4G34190.1
FvH4_7g05820	-0.414	-0.086	-0.5	AT1G66240.1
FvH4_6g53021	-0.53	0.03	-0.5	AT5G07610.1
FvH4_5g19840	-0.37	-0.13	-0.499	AT4G17500.1
FvH4_1g19210	-0.243	-0.257	-0.499	AT4G37980.1
FvH4_1g00400	-0.398	-0.101	-0.5	AT1G05675.1
FvH4_3g15550	-0.426	-0.073	-0.499	AT3G12890.1
FvH4_1g03800	-0.275	-0.224	-0.499	NA
FvH4_6g07790	0.027	-0.526	-0.499	AT3G56880.1
FvH4_1g19540	-0.106	-0.393	-0.498	AT5G65500.2
FvH4_7g17340	-0.133	-0.365	-0.498	AT2G46690.1
FvH4_3g31747	-1.43	0.932	-0.498	AT5G08530.1
FvH4_2g19310	0.437	-0.935	-0.498	AT5G48850.1
FvH4_2g18020	-0.513	0.016	-0.497	AT3G25280.1
FvH4_1g08350	-0.316	-0.181	-0.497	AT2G31670.1
FvH4_5g17361	-0.318	-0.179	-0.497	NA
FvH4_7g26050	-0.303	-0.194	-0.497	NA
FvH4_2g01280	-0.808	0.312	-0.497	AT1G59960.1
FvH4_2g05671	-0.222	-0.274	-0.497	AT4G34131.1
FvH4_1g27580	-0.706	0.21	-0.496	NA
FvH4_3g01120	-1.072	0.576	-0.496	AT1G12020.1
FvH4_3g00440	-0.559	0.063	-0.496	AT4G16390.1
FvH4_6g35500	-0.515	0.019	-0.496	AT5G40990.1
FvH4_1g07981	-0.294	-0.202	-0.496	AT5G12010.1
FvH4_4g34710	0.097	-0.593	-0.496	AT1G23850.1
FvH4_4g17240	-0.206	-0.29	-0.496	AT5G18660.1
FvH4_6g00410	0.113	-0.609	-0.495	AT1G65230.1
FvH4_3g07770	-0.435	-0.06	-0.495	AT2G42610.2
FvH4_4g19531	-0.513	0.018	-0.495	NA
FvH4_2g17930	-0.359	-0.136	-0.495	AT3G25400.1
FvH4_7g30530	0.186	-0.681	-0.495	AT3G16520.3
FvH4_5g22420	-0.522	0.028	-0.494	AT2G23910.1
FvH4_6g20460	-0.287	-0.207	-0.494	AT3G11820.1
FvH4_4g19980	-0.201	-0.293	-0.494	AT1G14990.1
FvH4_1g15930	-0.013	-0.48	-0.493	AT2G15680.1
FvH4_2g08920	-0.227	-0.265	-0.493	AT4G39235.2
FvH4_2g34360	-0.637	0.145	-0.493	AT1G45230.1
FvH4_3g14040	-0.331	-0.161	-0.493	AT1G79420.1
FvH4_4g10640	-0.285	-0.207	-0.492	AT3G54420.1
FvH4_6g43320	-0.227	-0.265	-0.492	AT1G05205.1
FvH4_1g26710	-0.192	-0.3	-0.492	AT1G02475.1
FvH4_2g24720	-0.022	-0.47	-0.491	AT4G03140.1
FvH4_6g16343	-0.502	0.011	-0.491	AT2G27250.1
FvH4_6g23940	-0.368	-0.123	-0.491	AT3G57400.1
FvH4_3g29500	-0.174	-0.317	-0.491	AT3G13120.3
FvH4_6g00530	-0.142	-0.349	-0.491	AT4G12800.2
FvH4_3g44751	-0.669	0.178	-0.491	AT1G55210.2
FvH4_2g19960	-0.122	-0.368	-0.491	AT2G20260.1
FvH4_2g35390	-0.287	-0.203	-0.49	AT5G25840.1
FvH4_5g00110	0.108	-0.598	-0.49	AT2G45180.1
FvH4_1g18230	-0.271	-0.219	-0.489	AT5G65840.1
FvH4_7g03360	-0.221	-0.268	-0.49	AT1G08315.1
FvH4_7g15960	-1.065	0.576	-0.489	NA
FvH4_6g23630	-0.167	-0.322	-0.489	AT1G01170.2
FvH4_1g20360	-0.131	-0.358	-0.489	AT2G22420.1
FvH4_3g15950	-0.479	-0.01	-0.489	AT2G25110.1
FvH4_2g38630	-0.012	-0.477	-0.489	AT1G75690.1
FvH4_2g38030	-0.252	-0.236	-0.488	AT1G20225.1
FvH4_2g05132	-0.25	-0.238	-0.488	AT3G19450.1
FvH4_2g10131	-0.226	-0.262	-0.488	AT4G34640.1
FvH4_3g43681	-2.51	2.022	-0.488	AT4G23740.2
FvH4_4g34740	-0.388	-0.099	-0.487	AT1G23850.1
FvH4_7g26160	-0.195	-0.292	-0.487	AT5G05190.1
FvH4_2g32930	-0.193	-0.294	-0.487	AT5G67590.1
FvH4_6g28640	0.066	-0.552	-0.487	AT1G15980.1
FvH4_3g01700	0.032	-0.518	-0.487	AT1G62300.1
FvH4_2g31940	-0.249	-0.237	-0.487	AT4G33010.1
FvH4_2g33140	-0.008	-0.478	-0.487	AT5G67500.3
FvH4_1g18210	-0.313	-0.173	-0.486	NA
FvH4_5g23660	-0.263	-0.223	-0.486	AT5G45580.2
FvH4_4g22300	-0.217	-0.269	-0.486	AT1G76390.2
FvH4_6g11050	-0.16	-0.326	-0.486	NA
FvH4_2g19580	-0.106	-0.38	-0.486	AT4G13220.1
FvH4_4g05200	-0.392	-0.094	-0.486	AT4G13520.2
FvH4_4g30770	-0.285	-0.201	-0.486	AT1G13990.1
FvH4_4g21731	-0.074	-0.411	-0.486	AT1G08530.3
FvH4_5g10460	-0.221	-0.264	-0.486	AT1G32990.1
FvH4_7g23650	-0.35	-0.135	-0.485	AT1G53540.1
FvH4_6g02300	-0.24	-0.245	-0.485	AT1G11290.1
FvH4_2g30170	-0.061	-0.424	-0.485	AT5G11450.1
FvH4_1g08770	-0.097	-0.388	-0.484	AT2G05940.1
FvH4_4g01980	-0.46	-0.024	-0.484	AT1G04220.1
FvH4_5g20650	-1.636	1.152	-0.484	AT4G26260.1
FvH4_2g37141	-0.191	-0.293	-0.483	NA
FvH4_5g30221	-0.323	-0.16	-0.483	NA
FvH4_3g23370	-0.191	-0.292	-0.483	NA
FvH4_5g26750	-0.229	-0.254	-0.483	AT1G52220.1
FvH4_1g24030	-0.156	-0.327	-0.482	AT3G18680.1
FvH4_7g12500	-0.398	-0.084	-0.482	AT2G45600.1
FvH4_2g17531	-0.343	-0.139	-0.482	AT4G30074.1
FvH4_6g14291	-0.287	-0.195	-0.482	AT2G37510.1
FvH4_5g35520	-0.2	-0.282	-0.482	AT1G09740.2
FvH4_4g14244	-0.251	-0.23	-0.481	NA
FvH4_6g31370	-0.353	-0.128	-0.48	AT3G16030.1
FvH4_6g22551	-6.487	6.007	-0.48	AT3G05850.1
FvH4_3g12250	-0.184	-0.296	-0.48	AT4G19880.1
FvH4_5g10502	-0.457	-0.023	-0.48	AT1G32940.1
FvH4_7g25521	-0.176	-0.304	-0.48	AT3G56230.1
FvH4_7g27960	-0.091	-0.389	-0.48	AT5G51545.1
FvH4_1g29282	0.121	-0.601	-0.48	NA
FvH4_6g24120	0.24	-0.72	-0.48	AT2G41690.1
FvH4_3g13210	0.003	-0.483	-0.479	AT5G45680.1
FvH4_2g03150	-0.232	-0.247	-0.479	AT4G33780.1
FvH4_6g49581	-0.17	-0.309	-0.479	AT4G12560.3
FvH4_5g05530	-0.164	-0.315	-0.479	AT1G23380.1
FvH4_5g17900	-0.07	-0.409	-0.479	AT1G59960.1
FvH4_5g07110	0.024	-0.503	-0.479	AT5G50810.1
FvH4_1g20160	0.175	-0.654	-0.479	AT1G72210.1
FvH4_6g28500	-0.268	-0.21	-0.479	AT1G16000.1
FvH4_2g17020	-0.099	-0.379	-0.479	AT4G38213.1
FvH4_3g10730	-0.062	-0.416	-0.478	AT5G39190.1
FvH4_2g06560	-0.257	-0.221	-0.478	AT2G03550.1
FvH4_5g12950	-0.133	-0.345	-0.478	AT5G23060.1
FvH4_3g38780	-0.091	-0.387	-0.478	AT5G05580.1
FvH4_6g29760	-0.366	-0.111	-0.477	AT3G15810.1
FvH4_7g15690	-0.354	-0.123	-0.477	AT2G46240.1
FvH4_5g06576	-0.221	-0.256	-0.477	AT3G48280.1
FvH4_1g11730	0.004	-0.481	-0.477	AT5G66190.1
FvH4_6g31711	-0.283	-0.193	-0.477	AT1G79870.1
FvH4_1g13550	-0.147	-0.329	-0.476	AT4G33467.2
FvH4_5g32300	-0.099	-0.377	-0.476	AT4G09350.1
FvH4_3g15850	-0.273	-0.203	-0.476	AT4G37690.1
FvH4_6g40150	-0.139	-0.337	-0.476	AT1G61520.3
FvH4_3g27180	-0.143	-0.332	-0.476	AT2G21530.1
FvH4_6g29470	-0.086	-0.389	-0.476	AT3G15900.1
FvH4_1g17910	-0.231	-0.244	-0.475	AT5G67620.1
FvH4_3g26160	-0.227	-0.248	-0.475	AT3G44100.1
FvH4_6g02570	-0.358	-0.117	-0.475	NA
FvH4_3g23290	-0.247	-0.228	-0.475	AT1G03860.3
FvH4_1g17210	-0.189	-0.286	-0.475	AT4G33910.1
FvH4_6g54310	-0.052	-0.423	-0.475	AT3G26710.1
FvH4_1g08580	-1.137	0.662	-0.475	AT5G45550.1
FvH4_5g16381	-0.652	0.177	-0.474	AT5G50120.1
FvH4_6g35410	-0.141	-0.333	-0.475	AT1G72430.1
FvH4_6g27850	-0.251	-0.223	-0.474	AT5G47570.1
FvH4_5g39680	-0.56	0.086	-0.474	AT1G02700.1
FvH4_3g11650	-0.359	-0.114	-0.474	AT3G54950.1
FvH4_4g33000	-0.197	-0.277	-0.473	AT1G60790.1
FvH4_6g20870	-0.301	-0.172	-0.473	NA
FvH4_7g09050	-0.43	-0.043	-0.473	AT2G23450.2
FvH4_1g02320	0.62	-1.092	-0.472	NA
FvH4_1g10880	-0.249	-0.223	-0.472	AT2G17030.1
FvH4_2g19350	-0.19	-0.282	-0.471	AT1G47480.1
FvH4_5g09820	-0.227	-0.244	-0.471	NA
FvH4_3g33120	-0.175	-0.296	-0.471	NA
FvH4_5g38440	-0.497	0.026	-0.471	AT1G22030.1
FvH4_6g51200	-0.18	-0.29	-0.471	AT5G40470.1
FvH4_2g37610	-0.074	-0.396	-0.471	AT5G42270.1
FvH4_5g03960	-0.163	-0.307	-0.47	AT5G41761.1
FvH4_5g12280	-0.352	-0.118	-0.47	AT1G13360.1
FvH4_5g12520	-0.338	-0.132	-0.47	AT3G18490.1
FvH4_7g16070	-0.244	-0.226	-0.47	AT1G01430.1
FvH4_5g08330	-0.196	-0.274	-0.47	AT1G67340.1
FvH4_6g07930	-0.009	-0.461	-0.47	AT1G56600.1
FvH4_1g14170	-0.348	-0.122	-0.47	AT3G50770.1
FvH4_5g01430	-0.261	-0.208	-0.47	AT4G23020.2
FvH4_4g30551	-0.651	0.182	-0.47	AT2G03370.1
FvH4_5g19980	-0.178	-0.291	-0.469	AT4G16820.1
FvH4_6g45070	-0.438	-0.031	-0.469	AT4G35160.1
FvH4_6g14780	-0.148	-0.321	-0.469	AT5G02710.3
FvH4_6g10801	-0.547	0.079	-0.468	AT5G01580.1
FvH4_4g01140	-0.198	-0.27	-0.468	AT4G14710.2
FvH4_3g09930	-0.077	-0.391	-0.468	AT4G21120.1
FvH4_3g04520	-0.563	0.095	-0.468	AT1G11125.1
FvH4_1g28352	-0.268	-0.2	-0.467	AT5G20950.3
FvH4_4g15440	-0.496	0.029	-0.467	NA
FvH4_5g14751	-0.402	-0.065	-0.467	AT5G64140.1
FvH4_6g14970	-0.207	-0.26	-0.467	AT5G02790.1
FvH4_7g22540	-0.17	-0.296	-0.466	AT1G07570.5
FvH4_4g20780	-0.163	-0.303	-0.466	AT5G30510.1
FvH4_5g14360	-0.755	0.289	-0.466	AT4G00050.1
FvH4_3g05680	-0.46	-0.005	-0.466	AT1G29980.1
FvH4_3g16930	-0.539	0.073	-0.465	NA
FvH4_6g53560	-0.327	-0.138	-0.465	AT3G27060.1
FvH4_3g03600	-0.969	0.504	-0.465	AT4G27280.1
FvH4_3g40801	-0.487	0.022	-0.465	NA
FvH4_6g53720	-0.16	-0.305	-0.465	AT5G40960.1
FvH4_6g46620	-0.088	-0.377	-0.465	AT3G51550.1
FvH4_7g20830	-0.327	-0.138	-0.464	AT2G39360.1
FvH4_2g02652	-0.21	-0.254	-0.464	AT1G58440.1
FvH4_6g17390	-0.082	-0.382	-0.464	AT5G03795.1
FvH4_6g05300	-0.463	-0.001	-0.464	AT3G05030.4
FvH4_4g24350	-0.132	-0.332	-0.464	AT5G14285.1
FvH4_5g39020	0.185	-0.649	-0.464	AT1G24620.1
FvH4_6g43030	-0.318	-0.146	-0.464	AT5G18290.2
FvH4_6g22700	-0.092	-0.372	-0.464	AT2G42220.1
FvH4_6g51160	-0.243	-0.22	-0.464	AT5G14570.1
FvH4_3g42743	-0.216	-0.247	-0.463	AT1G55850.1
FvH4_3g34860	0.034	-0.497	-0.463	AT5G59750.1
FvH4_7g02330	-0.413	-0.05	-0.462	AT2G21100.2
FvH4_6g09680	-0.685	0.223	-0.462	NA
FvH4_6g29300	-0.332	-0.13	-0.462	NA
FvH4_5g14100	-0.297	-0.165	-0.462	NA
FvH4_7g00510	-0.221	-0.241	-0.462	AT5G42850.2
FvH4_1g30150	-0.254	-0.208	-0.461	AT5G37540.1
FvH4_3g29520	0.116	-0.578	-0.461	AT1G70870.1
FvH4_4g04161	-0.167	-0.294	-0.461	AT5G45910.1
FvH4_6g47570	-0.403	-0.058	-0.461	AT4G15280.2
FvH4_7g08610	-0.129	-0.332	-0.461	AT3G20230.1
FvH4_7g21971	-0.429	-0.032	-0.46	AT1G65520.1
FvH4_4g03211	-0.179	-0.281	-0.461	AT1G04340.1
FvH4_1g00330	-0.074	-0.387	-0.46	AT5G17000.1
FvH4_2g07932	-0.231	-0.229	-0.46	NA
FvH4_6g27780	-0.138	-0.322	-0.46	AT2G30950.3
FvH4_2g02450	-0.185	-0.275	-0.46	AT1G15190.1
FvH4_2g33260	-0.129	-0.331	-0.46	AT4G37540.1
FvH4_5g26200	-0.008	-0.452	-0.46	AT2G33585.1
FvH4_5g21720	-0.316	-0.144	-0.46	AT4G35470.1
FvH4_7g11320	-0.102	-0.358	-0.46	AT2G45220.1
FvH4_2g41210	-0.149	-0.31	-0.46	AT2G25080.1
FvH4_1g03260	0.016	-0.475	-0.46	AT3G47650.1
FvH4_2g15590	-0.034	-0.426	-0.459	AT2G20920.1
FvH4_1g07080	0.04	-0.499	-0.459	AT5G37670.1
FvH4_6g19352	0.046	-0.505	-0.459	AT1G03990.1
FvH4_3g11390	-0.352	-0.107	-0.459	AT3G11340.1
FvH4_5g19730	-0.209	-0.25	-0.459	AT1G47960.2
FvH4_6g37080	-0.174	-0.285	-0.459	AT4G27990.1
FvH4_4g36890	-0.031	-0.427	-0.458	AT5G23120.1
FvH4_1g13650	-0.419	-0.038	-0.457	AT4G36680.1
FvH4_5g13810	-0.335	-0.122	-0.457	AT5G61030.2
FvH4_1g22220	-0.071	-0.386	-0.457	AT2G21970.1
FvH4_7g29340	-0.269	-0.187	-0.456	AT3G48880.3
FvH4_2g17651	-0.022	-0.434	-0.456	AT5G19820.1
FvH4_4g24060	0.055	-0.511	-0.456	AT2G45550.1
FvH4_6g26810	-0.609	0.153	-0.456	AT4G35160.1
FvH4_2g29770	-0.149	-0.307	-0.456	AT2G25605.1
FvH4_6g26140	-0.297	-0.158	-0.455	AT2G20725.1
FvH4_6g43110	-0.285	-0.17	-0.455	AT5G16970.1
FvH4_3g02030	-0.317	-0.138	-0.455	AT4G04630.1
FvH4_2g33660	-0.675	0.22	-0.455	AT4G37320.1
FvH4_1g23500	1.069	-1.523	-0.454	AT3G05500.1
FvH4_3g08160	-0.273	-0.181	-0.454	AT3G15030.4
FvH4_6g28280	-0.267	-0.187	-0.454	AT3G20660.1
FvH4_3g45781	0.051	-0.505	-0.454	AT1G55480.1
FvH4_3g32260	-0.316	-0.138	-0.454	AT2G37170.2
FvH4_2g00860	-0.184	-0.27	-0.454	NA
FvH4_3g28030	-0.173	-0.281	-0.454	AT3G07910.1
FvH4_1g28660	-0.081	-0.373	-0.454	AT3G56650.1
FvH4_5g35560	-1.58	1.126	-0.453	AT1G58120.1
FvH4_1g13110	0.086	-0.539	-0.453	AT1G75250.1
FvH4_6g12730	-0.105	-0.348	-0.453	NA
FvH4_2g39580	-0.257	-0.196	-0.453	AT1G19600.1
FvH4_2g25600	-0.227	-0.226	-0.453	AT2G47710.1
FvH4_6g46640	-0.184	-0.269	-0.452	AT3G51550.1
FvH4_6g39683	0.221	-0.673	-0.452	AT2G32210.1
FvH4_7g14170	-0.073	-0.379	-0.452	AT3G61320.1
FvH4_6g35330	-1.606	1.154	-0.452	AT1G54070.1
FvH4_4g32420	-0.277	-0.175	-0.452	NA
FvH4_4g27210	-0.233	-0.219	-0.452	AT1G68440.1
FvH4_3g11560	-0.029	-0.422	-0.452	AT5G44520.1
FvH4_2g16830	-0.189	-0.262	-0.452	AT2G17265.1
FvH4_2g09570	-0.358	-0.093	-0.452	AT2G16385.1
FvH4_5g03700	-0.156	-0.295	-0.452	AT1G64160.1
FvH4_5g30400	-0.362	-0.089	-0.451	AT3G04770.2
FvH4_2g18001	-0.384	-0.067	-0.451	AT3G07390.1
FvH4_4g32270	-0.127	-0.324	-0.45	AT1G71040.1
FvH4_3g02090	-0.286	-0.165	-0.45	AT4G21960.1
FvH4_1g11071	-0.073	-0.377	-0.45	AT2G17705.1
FvH4_2g41260	-0.383	-0.067	-0.449	AT5G17920.2
FvH4_1g30110	-0.165	-0.285	-0.449	AT3G16520.3
FvH4_1g24040	-0.234	-0.215	-0.449	AT3G18690.1
FvH4_7g06810	-0.184	-0.265	-0.449	AT5G46800.3
FvH4_7g34280	-0.07	-0.379	-0.449	AT1G64860.1
FvH4_2g21540	-0.208	-0.241	-0.449	AT3G54700.2
FvH4_1g24730	-0.292	-0.156	-0.449	AT5G06360.1
FvH4_6g07340	-0.667	0.219	-0.448	NA
FvH4_5g11900	-0.247	-0.201	-0.448	AT3G50150.1
FvH4_3g42230	0.178	-0.626	-0.448	AT4G26555.1
FvH4_4g25450	-0.129	-0.318	-0.448	AT1G70580.4
FvH4_6g47750	0.321	-0.768	-0.447	AT3G29240.2
FvH4_6g45340	-0.01	-0.437	-0.447	AT5G38660.1
FvH4_5g27630	-0.173	-0.274	-0.447	AT4G09620.3
FvH4_2g36440	-0.128	-0.319	-0.447	AT2G24395.1
FvH4_2g21310	-0.981	0.534	-0.447	AT2G31160.1
FvH4_2g36660	-0.101	-0.346	-0.447	AT2G24580.1
FvH4_7g28458	-0.105	-0.341	-0.447	AT2G44890.1
FvH4_6g34950	-0.293	-0.153	-0.446	AT5G07990.1
FvH4_2g32100	-0.289	-0.157	-0.446	AT5G11770.1
FvH4_6g12720	-0.223	-0.223	-0.446	AT5G02020.1
FvH4_6g00380	-0.202	-0.244	-0.446	AT5G16400.1
FvH4_2g05530	-0.442	-0.004	-0.446	AT3G19320.1
FvH4_2g40530	-0.22	-0.226	-0.446	NA
FvH4_1g24160	-0.574	0.128	-0.446	AT5G64620.1
FvH4_4g12020	-0.102	-0.344	-0.446	AT3G57190.1
FvH4_4g18630	-0.321	-0.124	-0.445	AT3G16720.1
FvH4_4g28390	-0.35	-0.095	-0.445	NA
FvH4_7g16150	0.086	-0.531	-0.445	AT2G46400.1
FvH4_6g34740	-0.369	-0.076	-0.445	AT1G72610.1
FvH4_4g26170	-0.299	-0.146	-0.445	AT3G03280.1
FvH4_6g11830	-0.368	-0.076	-0.444	AT3G50170.1
FvH4_7g02801	-0.024	-0.42	-0.444	AT5G58003.2
FvH4_3g07710	-0.296	-0.148	-0.444	AT2G40330.1
FvH4_3g12620	-0.147	-0.297	-0.444	AT4G19980.1
FvH4_2g03130	-0.119	-0.325	-0.444	AT1G50020.1
FvH4_4g34890	-0.406	-0.037	-0.444	AT1G24020.2
FvH4_6g08920	-0.352	-0.091	-0.444	AT3G17830.1
FvH4_1g26080	-0.238	-0.206	-0.443	AT5G59480.5
FvH4_6g15751	-5.389	4.946	-0.444	NA
FvH4_7g10910	0.216	-0.659	-0.443	AT5G01640.1
FvH4_1g03330	-0.016	-0.427	-0.443	AT5G38280.2
FvH4_2g17580	-0.107	-0.335	-0.443	AT5G59200.1
FvH4_3g21940	0.091	-0.533	-0.442	AT5G54770.1
FvH4_6g23530	0.072	-0.514	-0.442	AT5G13650.1
FvH4_4g16450	-0.343	-0.099	-0.442	AT3G24100.1
FvH4_5g02080	-0.33	-0.112	-0.442	AT3G48990.1
FvH4_1g20680	-0.021	-0.421	-0.442	AT1G34670.1
FvH4_2g24170	0.007	-0.449	-0.442	AT2G48070.2
FvH4_4g23260	0.127	-0.569	-0.442	AT1G12060.1
FvH4_3g25490	-0.447	0.005	-0.441	AT3G10230.1
FvH4_7g24590	-0.169	-0.272	-0.441	AT5G05580.1
FvH4_1g12490	-0.716	0.275	-0.441	AT5G66390.1
FvH4_5g22960	-0.332	-0.109	-0.441	AT5G17050.1
FvH4_5g33590	-0.177	-0.264	-0.441	AT1G09970.1
FvH4_3g00850	-0.576	0.135	-0.441	AT4G25810.1
FvH4_6g09130	-0.092	-0.349	-0.441	AT5G01015.1
FvH4_1g09830	-0.046	-0.394	-0.44	AT1G14130.1
FvH4_2g01940	-0.32	-0.12	-0.44	AT2G16600.1
FvH4_2g10090	-0.305	-0.135	-0.439	AT2G21370.1
FvH4_5g18770	-0.185	-0.255	-0.439	AT4G16563.1
FvH4_6g07450	0.002	-0.441	-0.44	AT1G09240.1
FvH4_3g38471	-0.168	-0.271	-0.439	AT1G12700.1
FvH4_3g15070	-0.101	-0.338	-0.439	AT2G02040.1
FvH4_6g39030	-0.314	-0.125	-0.439	AT1G16260.2
FvH4_7g13570	-0.226	-0.213	-0.439	AT3G05660.1
FvH4_6g09510	-0.71	0.271	-0.439	AT2G38600.2
FvH4_6g34650	-0.317	-0.122	-0.438	AT5G35550.1
FvH4_7g30580	-0.362	-0.076	-0.439	AT5G52870.2
FvH4_5g13870	-0.263	-0.175	-0.438	AT1G74240.1
FvH4_1g26550	0.001	-0.439	-0.438	NA
FvH4_2g37690	-0.443	0.005	-0.438	AT1G20440.1
FvH4_4g26090	-0.42	-0.018	-0.438	AT1G23380.1
FvH4_5g12451	-1.643	1.205	-0.437	AT1G49030.1
FvH4_5g33760	-0.163	-0.274	-0.437	AT1G58290.1
FvH4_4g31120	0.235	-0.672	-0.437	AT1G69523.1
FvH4_2g16381	-0.458	0.021	-0.437	AT2G17120.1
FvH4_6g16610	0.2	-0.637	-0.436	AT5G27730.2
FvH4_1g30320	-0.25	-0.186	-0.436	AT3G03920.1
FvH4_2g17650	-0.333	-0.103	-0.436	AT3G07480.1
FvH4_3g35370	-0.181	-0.255	-0.436	NA
FvH4_5g05000	-0.175	-0.261	-0.436	AT3G28050.1
FvH4_5g17750	-0.136	-0.3	-0.436	AT1G73820.2
FvH4_3g16860	-0.368	-0.067	-0.436	AT4G12560.3
FvH4_4g03200	-0.196	-0.239	-0.436	AT4G14440.1
FvH4_3g20820	0.126	-0.562	-0.435	NA
FvH4_1g16190	-0.543	0.108	-0.435	AT3G46860.1
FvH4_4g00270	0.031	-0.466	-0.435	AT3G24190.1
FvH4_4g20870	-0.345	-0.09	-0.435	AT3G48280.1
FvH4_3g32570	-0.077	-0.358	-0.435	AT5G60540.1
FvH4_7g11790	0.112	-0.546	-0.435	AT2G45400.1
FvH4_6g40560	-0.2	-0.234	-0.435	AT5G47720.5
FvH4_4g17060	-0.666	0.232	-0.434	NA
FvH4_4g16532	-0.441	0.007	-0.434	NA
FvH4_7g17320	-0.365	-0.069	-0.434	AT2G46680.1
FvH4_7g23710	-0.264	-0.17	-0.434	AT1G53540.1
FvH4_6g06320	-0.24	-0.194	-0.434	AT1G09070.1
FvH4_1g02430	-0.067	-0.366	-0.434	NA
FvH4_2g39210	-0.333	-0.1	-0.433	AT3G51030.1
FvH4_1g17400	-0.442	0.009	-0.433	NA
FvH4_1g01870	-0.086	-0.347	-0.433	AT2G47910.1
FvH4_3g08130	-0.055	-0.378	-0.433	AT4G18480.1
FvH4_4g18960	-0.259	-0.173	-0.432	AT1G24020.2
FvH4_5g13720	-0.207	-0.225	-0.432	AT5G08060.1
FvH4_7g32990	-0.182	-0.25	-0.432	AT5G54160.1
FvH4_5g18490	-0.034	-0.398	-0.432	AT5G08350.1
FvH4_2g31680	-0.424	-0.008	-0.432	AT2G26170.1
FvH4_1g22940	-0.21	-0.222	-0.432	AT2G21860.1
FvH4_2g19880	-0.073	-0.359	-0.432	AT4G28780.1
FvH4_6g04900	-0.582	0.15	-0.432	AT5G21482.1
FvH4_1g01130	-0.184	-0.248	-0.431	AT2G24270.3
FvH4_4g13290	-0.259	-0.172	-0.431	AT4G13930.1
FvH4_3g04330	-0.654	0.223	-0.431	AT1G63840.1
FvH4_4g18950	-0.517	0.086	-0.431	AT1G06330.1
FvH4_3g36020	-0.37	-0.061	-0.431	NA
FvH4_7g24720	0.061	-0.492	-0.431	AT2G40200.1
FvH4_7g19610	-0.344	-0.087	-0.431	AT5G19290.1
FvH4_5g00680	-0.08	-0.35	-0.43	AT2G45360.1
FvH4_6g10620	-0.272	-0.158	-0.43	AT5G01650.4
FvH4_6g51030	-0.178	-0.252	-0.43	AT5G40370.1
FvH4_5g04200	-0.33	-0.099	-0.43	AT4G01070.1
FvH4_1g26600	-0.118	-0.312	-0.429	AT4G01897.1
FvH4_2g40470	-0.23	-0.199	-0.429	AT2G31510.1
FvH4_5g17400	-0.093	-0.336	-0.429	AT1G48570.1
FvH4_7g30800	-0.032	-0.397	-0.429	AT5G52960.1
FvH4_7g06790	-0.364	-0.065	-0.429	AT5G02420.1
FvH4_3g38890	-0.203	-0.225	-0.428	AT1G07175.2
FvH4_3g15390	-0.125	-0.303	-0.428	AT3G12830.1
FvH4_1g29283	-0.04	-0.388	-0.428	NA
FvH4_6g48930	0.147	-0.575	-0.428	NA
FvH4_4g23770	-0.305	-0.123	-0.428	AT1G67350.2
FvH4_1g19890	-0.145	-0.283	-0.428	AT4G38100.2
FvH4_5g30340	-0.018	-0.41	-0.428	AT1G68010.1
FvH4_2g13070	0.015	-0.443	-0.428	AT1G34000.1
FvH4_5g09430	0	-0.427	-0.427	AT4G25080.6
FvH4_6g32160	-0.437	0.011	-0.426	AT3G16300.1
FvH4_3g19110	-0.218	-0.208	-0.426	AT5G46030.3
FvH4_6g39550	-0.176	-0.25	-0.426	AT3G02660.2
FvH4_4g12280	-0.28	-0.146	-0.426	AT1G27380.4
FvH4_2g35460	-0.23	-0.196	-0.426	AT5G11630.2
FvH4_1g16950	-0.23	-0.196	-0.426	AT4G37380.1
FvH4_2g26810	-0.083	-0.343	-0.426	AT1G48200.1
FvH4_6g08040	-0.503	0.077	-0.426	AT5G02270.1
FvH4_5g14620	-0.161	-0.264	-0.426	AT1G74410.1
FvH4_5g28720	-0.231	-0.194	-0.426	AT5G60920.1
FvH4_3g25090	-0.198	-0.228	-0.425	AT2G21580.1
FvH4_2g31700	-0.66	0.235	-0.425	AT4G33040.1
FvH4_2g25301	-0.652	0.227	-0.425	AT3G62730.1
FvH4_6g47580	-0.386	-0.039	-0.425	AT4G01070.1
FvH4_3g14820	-0.291	-0.134	-0.425	AT3G43740.1
FvH4_2g39430	-0.216	-0.209	-0.425	AT3G50940.1
FvH4_5g06741	-0.138	-0.287	-0.424	AT4G25130.1
FvH4_4g32870	-0.339	-0.085	-0.425	AT3G10860.2
FvH4_1g05960	-0.443	0.019	-0.424	AT4G29110.1
FvH4_3g29870	-0.44	0.016	-0.424	AT1G08250.1
FvH4_4g28420	-0.179	-0.245	-0.424	AT1G68730.1
FvH4_3g03521	0.079	-0.503	-0.424	AT1G61380.1
FvH4_2g16740	-0.573	0.149	-0.424	AT2G17230.1
FvH4_5g17390	-0.221	-0.203	-0.424	AT5G42150.1
FvH4_7g16430	-0.076	-0.348	-0.423	AT3G61750.1
FvH4_2g03350	-0.546	0.123	-0.423	AT2G14660.1
FvH4_6g36980	-0.158	-0.265	-0.423	AT3G49910.1
FvH4_2g03320	-0.25	-0.173	-0.423	AT1G17870.1
FvH4_5g27999	0.174	-0.597	-0.423	NA
FvH4_5g36940	-0.157	-0.266	-0.422	NA
FvH4_5g00360	-0.141	-0.282	-0.422	AT4G22620.1
FvH4_4g20990	-0.038	-0.384	-0.423	AT1G48100.1
FvH4_7g27250	0.014	-0.436	-0.423	AT4G25170.1
FvH4_6g43160	-0.023	-0.399	-0.422	AT2G32480.1
FvH4_6g49350	-0.234	-0.188	-0.422	AT5G39950.1
FvH4_7g34131	-0.375	-0.047	-0.421	AT5G16760.1
FvH4_5g27940	-0.187	-0.234	-0.421	AT1G36240.1
FvH4_7g32930	-0.187	-0.234	-0.421	AT5G53730.1
FvH4_5g07070	-0.154	-0.267	-0.421	AT3G48420.1
FvH4_2g10801	-0.096	-0.325	-0.421	NA
FvH4_3g07120	-0.41	-0.011	-0.421	AT5G08080.4
FvH4_2g00852	-0.18	-0.241	-0.421	AT2G21195.4
FvH4_5g05060	-0.355	-0.066	-0.42	AT5G40250.1
FvH4_1g00210	-0.256	-0.164	-0.42	AT1G05620.1
FvH4_6g50600	0.039	-0.459	-0.42	AT3G01490.1
FvH4_2g24440	-0.284	-0.136	-0.42	AT1G08880.1
FvH4_3g16201	0.271	-0.691	-0.42	NA
FvH4_6g37280	-0.167	-0.253	-0.42	AT3G21200.1
FvH4_2g37800	-0.235	-0.185	-0.42	AT1G76150.1
FvH4_3g07043	-0.374	-0.045	-0.42	NA
FvH4_6g00480	-0.243	-0.176	-0.42	AT5G16450.2
FvH4_4g22350	-0.468	0.049	-0.419	NA
FvH4_1g23880	-0.273	-0.146	-0.419	AT4G15093.1
FvH4_1g01970	-0.269	-0.15	-0.419	AT2G12462.1
FvH4_6g15030	-0.307	-0.112	-0.419	NA
FvH4_4g01200	-0.294	-0.125	-0.419	AT2G46630.1
FvH4_6g21240	-0.302	-0.117	-0.419	AT5G64140.1
FvH4_6g47770	-0.274	-0.145	-0.419	AT3G29200.1
FvH4_6g01250	-0.376	-0.043	-0.418	AT3G07360.1
FvH4_4g03990	-0.022	-0.396	-0.419	AT4G05050.3
FvH4_7g04180	-0.213	-0.205	-0.418	AT3G12490.1
FvH4_1g21430	-0.212	-0.206	-0.418	AT2G22230.1
FvH4_1g28811	0.232	-0.65	-0.418	NA
FvH4_2g13890	-0.026	-0.391	-0.418	AT1G43670.1
FvH4_3g30620	0.104	-0.521	-0.418	AT2G28190.1
FvH4_5g14870	-0.156	-0.261	-0.417	AT1G74470.1
FvH4_4g34370	-0.168	-0.249	-0.417	AT1G70420.1
FvH4_7g23000	-0.097	-0.32	-0.417	AT2G44920.2
FvH4_6g00640	-0.152	-0.264	-0.416	NA
FvH4_4g36960	-0.077	-0.339	-0.416	AT5G23160.1
FvH4_1g24110	-0.344	-0.072	-0.416	AT5G09750.1
FvH4_6g30460	-0.286	-0.13	-0.416	AT1G80230.1
FvH4_4g25690	-0.24	-0.176	-0.416	NA
FvH4_2g24830	-0.12	-0.296	-0.416	AT3G03320.1
FvH4_6g34590	-0.065	-0.351	-0.416	AT1G72640.1
FvH4_4g34340	-1.36	0.944	-0.415	AT3G16210.1
FvH4_7g23480	-0.378	-0.037	-0.415	AT5G51670.2
FvH4_1g19400	0.745	-1.16	-0.415	AT2G22590.1
FvH4_1g25280	-0.078	-0.337	-0.415	AT1G71500.1
FvH4_5g14570	-0.639	0.224	-0.414	NA
FvH4_6g07500	-0.202	-0.212	-0.414	AT5G56420.3
FvH4_7g15310	-0.43	0.016	-0.414	AT3G61510.1
FvH4_7g04610	-0.307	-0.107	-0.414	NA
FvH4_6g13930	-0.237	-0.177	-0.414	AT5G17570.1
FvH4_7g19270	-0.209	-0.205	-0.414	NA
FvH4_4g12720	-0.04	-0.374	-0.414	AT3G09270.1
FvH4_3g33900	-0.221	-0.193	-0.414	AT3G45640.1
FvH4_4g22200	-0.312	-0.102	-0.414	AT3G16510.1
FvH4_7g01650	-0.082	-0.332	-0.413	AT3G63490.1
FvH4_7g13460	-0.09	-0.324	-0.413	AT3G61200.1
FvH4_2g25180	-0.612	0.198	-0.413	AT3G62760.1
FvH4_6g16320	0.398	-0.811	-0.413	AT5G52970.2
FvH4_6g04120	-0.392	-0.021	-0.413	NA
FvH4_4g06100	-0.202	-0.211	-0.413	AT5G20700.1
FvH4_5g10230	-0.185	-0.228	-0.413	AT1G33140.1
FvH4_5g14400	-0.463	0.05	-0.413	AT3G25400.1
FvH4_1g26460	-0.198	-0.215	-0.413	AT1G02500.2
FvH4_2g24941	-0.105	-0.308	-0.413	AT3G62950.1
FvH4_6g08720	-0.505	0.092	-0.412	NA
FvH4_2g09720	-0.336	-0.076	-0.412	AT5G23530.1
FvH4_6g51740	-0.218	-0.194	-0.412	AT3G13430.4
FvH4_6g49560	-0.165	-0.247	-0.412	AT5G40010.1
FvH4_7g05990	-0.016	-0.396	-0.412	AT5G38260.1
FvH4_6g12370	0.05	-0.462	-0.412	AT3G54050.2
FvH4_5g24400	-0.452	0.041	-0.411	AT4G19460.1
FvH4_3g29390	-0.325	-0.086	-0.411	AT3G13175.1
FvH4_7g14630	-0.184	-0.227	-0.411	AT2G46000.1
FvH4_1g14140	-0.094	-0.317	-0.411	AT4G36850.1
FvH4_2g05690	-0.294	-0.117	-0.411	AT2G15480.2
FvH4_5g06950	-0.06	-0.351	-0.411	AT3G48380.1
FvH4_7g10780	-0.219	-0.192	-0.411	AT3G57540.1
FvH4_6g28580	-0.016	-0.395	-0.41	AT1G73060.1
FvH4_2g29030	-0.506	0.096	-0.41	AT2G25460.2
FvH4_4g13280	-0.244	-0.166	-0.41	AT4G13940.1
FvH4_4g03680	-0.23	-0.18	-0.41	AT1G04420.1
FvH4_1g17330	-0.07	-0.34	-0.41	NA
FvH4_2g28920	-0.2	-0.21	-0.41	AT2G45180.1
FvH4_6g28180	-0.108	-0.302	-0.41	AT1G16080.1
FvH4_4g23020	-0.228	-0.182	-0.409	AT5G60670.1
FvH4_5g00410	-0.213	-0.197	-0.409	AT5G08740.1
FvH4_1g17840	-0.421	0.012	-0.409	AT2G32190.1
FvH4_2g34780	-0.339	-0.07	-0.409	AT2G26560.1
FvH4_6g38280	-0.215	-0.194	-0.409	AT2G42900.1
FvH4_3g06650	-0.215	-0.194	-0.409	AT5G48930.1
FvH4_4g07770	0.057	-0.466	-0.409	AT4G25910.1
FvH4_6g13680	0.517	-0.926	-0.409	AT5G02050.1
FvH4_2g03180	-0.43	0.021	-0.409	AT2G43820.1
FvH4_1g23630	-0.235	-0.174	-0.409	NA
FvH4_6g20020	-0.145	-0.264	-0.409	AT5G06290.1
FvH4_2g37760	-0.106	-0.303	-0.409	AT5G42250.1
FvH4_2g12610	-0.481	0.072	-0.409	AT5G09360.1
FvH4_4g23000	-0.518	0.109	-0.408	AT5G13220.1
FvH4_3g30600	-0.049	-0.359	-0.409	AT3G44890.1
FvH4_1g25370	-0.037	-0.371	-0.409	AT3G14880.2
FvH4_c1g00470	-0.036	-0.372	-0.409	ATMG00513.1
FvH4_4g06671	-0.319	-0.089	-0.408	AT1G67940.1
FvH4_3g38460	-0.235	-0.173	-0.408	AT1G07230.1
FvH4_1g06970	-0.521	0.113	-0.408	AT4G29490.1
FvH4_1g28990	-0.249	-0.158	-0.407	AT5G17380.1
FvH4_1g06390	-0.016	-0.391	-0.407	NA
FvH4_7g32980	-0.246	-0.161	-0.407	AT5G24530.1
FvH4_3g10960	-0.177	-0.23	-0.407	AT4G20840.1
FvH4_3g43960	0.135	-0.542	-0.407	AT4G27190.1
FvH4_4g28360	-0.071	-0.336	-0.406	AT3G25620.2
FvH4_3g36800	-0.196	-0.21	-0.406	AT5G59500.1
FvH4_3g43260	0.021	-0.427	-0.406	AT2G19740.1
FvH4_5g20610	0.245	-0.651	-0.406	AT2G42760.1
FvH4_1g18620	-0.277	-0.129	-0.406	AT4G37830.1
FvH4_7g33980	-0.234	-0.172	-0.406	AT3G03070.1
FvH4_4g32590	-0.201	-0.204	-0.406	AT5G40940.1
FvH4_3g32230	-0.273	-0.132	-0.405	AT5G60670.1
FvH4_5g02050	0.137	-0.542	-0.405	AT5G10830.1
FvH4_5g16230	-0.285	-0.12	-0.405	AT3G48080.1
FvH4_5g03940	-0.207	-0.198	-0.405	NA
FvH4_1g14070	-0.26	-0.144	-0.405	AT4G36810.1
FvH4_3g09030	-0.307	-0.097	-0.404	AT1G28280.2
FvH4_3g40700	-0.28	-0.124	-0.404	AT2G25490.1
FvH4_7g26800	-0.138	-0.266	-0.404	AT4G25130.1
FvH4_7g23671	-0.043	-0.361	-0.404	AT3G55700.1
FvH4_5g14920	-0.045	-0.359	-0.404	AT5G62440.1
FvH4_3g21540	-0.254	-0.15	-0.403	AT5G54580.1
FvH4_3g21410	-0.035	-0.369	-0.403	AT5G23490.4
FvH4_2g40690	0.119	-0.523	-0.403	AT1G27040.1
FvH4_1g02520	-0.374	-0.029	-0.403	AT5G11130.1
FvH4_4g12340	-0.297	-0.106	-0.403	AT1G70600.1
FvH4_6g30760	0.055	-0.458	-0.403	AT1G52820.1
FvH4_2g26231	-0.343	-0.059	-0.403	AT2G19770.1
FvH4_1g17270	-0.253	-0.149	-0.403	AT4G37510.1
[truncated: 18,107 more rows]

## Sheet: Supplementary table 2 GO down
Supplementary table 2. Enriched GO terms in downregulated DEGs from different pairwise comparisions, FDR <0,01.
Contrast	GO term	Pvalue	Count	Size	Term
MF_MutvsWT	GO:0003735	6.49835e-40	94	219	structural constituent of ribosome
MF_MutvsWT	GO:0005198	6.30406e-38	100	257	structural molecule activity
BP_MutvsWT	GO:0006412	6.5207e-28	107	330	translation
BP_MutvsWT	GO:0043604	1.80009e-27	109	344	amide biosynthetic process
BP_MutvsWT	GO:0043043	2.74224e-27	107	335	peptide biosynthetic process
BP_MutvsWT	GO:0006518	1.93115e-26	107	342	peptide metabolic process
MF_F_Mut2vsWT	GO:0016491	2.12265e-26	138	916	oxidoreductase activity
BP_F_Mut2vsWT	GO:0015979	2.83405e-26	34	55	photosynthesis
BP_MutvsWT	GO:0043603	3.27757e-26	110	360	amide metabolic process
BP_MutvsWT	GO:0034645	6.38925e-24	125	467	cellular macromolecule biosynthetic process
BP_MutvsWT	GO:1901566	2.86745e-21	153	675	organonitrogen compound biosynthetic process
MF_F_Mut2vsWT	GO:0003824	4.77782e-14	373	4802	catalytic activity
BP_MutvsWT	GO:0006091	2.5316e-13	41	111	generation of precursor metabolites and energy
MF_F_Mut2vsWT	GO:0016679	1.29485e-12	18	39	oxidoreductase activity, acting on diphenols and related substances as donors
BP_F_Mut2vsWT	GO:0019684	9.7869e-12	14	22	photosynthesis, light reaction
MF_F_Mut2vsWT	GO:0016682	1.62206e-11	16	34	oxidoreductase activity, acting on diphenols and related substances as donors, oxygen as acceptor
BP_MutvsWT	GO:0044260	5.49095e-11	144	801	cellular macromolecule metabolic process
BP_MutvsWT	GO:0044281	1.3717e-10	107	544	small molecule metabolic process
MF_MutvsWT	GO:0016491	4.12754e-10	143	916	oxidoreductase activity
MF_F_MutvsWT	GO:0016491	4.30411e-10	59	916	oxidoreductase activity
MF_F_Mut2vsWT	GO:0046906	1.36429e-08	35	206	tetrapyrrole binding
MF_F_MutvsWT	GO:0016682	1.67609e-08	10	34	oxidoreductase activity, acting on diphenols and related substances as donors, oxygen as acceptor
MF_F_Mut2vsMut1	GO:0016491	1.74685e-08	33	916	oxidoreductase activity
MF_F_Mut1vsWT	GO:0003824	2.91226e-08	156	4802	catalytic activity
MF_F_MutvsWT	GO:0046906	5.60521e-08	22	206	tetrapyrrole binding
BP_F_Mut2vsMut1	GO:0009607	6.70764e-08	8	41	response to biotic stimulus
MF_F_MutvsWT	GO:0016679	7.18739e-08	10	39	oxidoreductase activity, acting on diphenols and related substances as donors
MF_MutvsWT	GO:0009055	1.18389e-07	27	95	electron transfer activity
MF_F_Mut2vsWT	GO:0020037	1.20152e-07	33	204	heme binding
MF_F_MutvsWT	GO:0052716	1.58968e-07	8	24	hydroquinone:oxygen oxidoreductase activity
BP_F_MutvsWT	GO:0009698	1.61674e-07	8	24	phenylpropanoid metabolic process
BP_F_MutvsWT	GO:0009808	1.61674e-07	8	24	lignin metabolic process
BP_F_MutvsWT	GO:0046271	1.61674e-07	8	24	phenylpropanoid catabolic process
BP_F_MutvsWT	GO:0046274	1.61674e-07	8	24	lignin catabolic process
MF_F_MutvsWT	GO:0020037	2.13293e-07	21	204	heme binding
BP_F_Mut2vsWT	GO:0009765	2.60649e-07	9	16	photosynthesis, light harvesting
BP_MutvsWT	GO:0022900	3.53697e-07	11	18	electron transport chain
BP_F_Mut2vsWT	GO:0006091	4.12803e-07	24	111	generation of precursor metabolites and energy
BP_F_MutvsWT	GO:0019748	4.54112e-07	8	27	secondary metabolic process
MF_F_Mut2vsWT	GO:0052716	4.70761e-07	10	24	hydroquinone:oxygen oxidoreductase activity
MF_F_Mut2vsWT	GO:0003735	6.52387e-07	33	219	structural constituent of ribosome
BP_MutvsWT	GO:0055086	6.74414e-07	39	160	nucleobase-containing small molecule metabolic process
MF_F_MutvsWT	GO:0003824	1.22315e-06	172	4802	catalytic activity
BP_F_Mut2vsWT	GO:0009698	1.94658e-06	10	24	phenylpropanoid metabolic process
BP_F_Mut2vsWT	GO:0009808	1.94658e-06	10	24	lignin metabolic process
BP_F_Mut2vsWT	GO:0046271	1.94658e-06	10	24	phenylpropanoid catabolic process
BP_F_Mut2vsWT	GO:0046274	1.94658e-06	10	24	lignin catabolic process
MF_F_Mut2vsWT	GO:0005507	2.10087e-06	14	54	copper ion binding
BP_F_Mut2vsWT	GO:0009607	2.19067e-06	13	41	response to biotic stimulus
MF_MutvsWT	GO:0015453	2.24554e-06	8	12	oxidoreduction-driven active transmembrane transporter activity
BP_MutvsWT	GO:0015979	2.36092e-06	19	55	photosynthesis
BP_MutvsWT	GO:0009058	4.72433e-06	226	1627	biosynthetic process
BP_MutvsWT	GO:0044249	4.81789e-06	215	1534	cellular biosynthetic process
BP_MutvsWT	GO:0045491	5.09263e-06	7	9	xylan metabolic process
BP_MutvsWT	GO:0045492	5.09263e-06	7	9	xylan biosynthetic process
BP_MutvsWT	GO:0070592	5.09263e-06	7	9	cell wall polysaccharide biosynthetic process
BP_F_Mut2vsMut1	GO:0006952	5.91533e-06	8	72	defense response
BP_F_MutvsWT	GO:0019439	6.00769e-06	10	61	aromatic compound catabolic process
BP_F_MutvsWT	GO:1901361	6.00769e-06	10	61	organic cyclic compound catabolic process
MF_F_Mut2vsWT	GO:0016758	6.06753e-06	36	275	hexosyltransferase activity
BP_MutvsWT	GO:1901576	6.17216e-06	219	1573	organic substance biosynthetic process
BP_MutvsWT	GO:0072521	6.4969e-06	31	125	purine-containing compound metabolic process
BP_F_Mut2vsWT	GO:0019748	6.921e-06	10	27	secondary metabolic process
BP_MutvsWT	GO:0043436	7.4057e-06	61	323	oxoacid metabolic process
BP_F_Mut2vsWT	GO:0045491	7.70969e-06	6	9	xylan metabolic process
BP_F_Mut2vsWT	GO:0045492	7.70969e-06	6	9	xylan biosynthetic process
BP_F_Mut2vsWT	GO:0070592	7.70969e-06	6	9	cell wall polysaccharide biosynthetic process
BP_F_Mut2vsWT	GO:0044036	7.79861e-06	11	33	cell wall macromolecule metabolic process
BP_MutvsWT	GO:0006082	8.20251e-06	61	324	organic acid metabolic process
BP_F_Mut2vsMut1	GO:0015979	9.39439e-06	7	55	photosynthesis
MF_F_Mut2vsWT	GO:0004601	9.89653e-06	14	61	peroxidase activity
MF_F_Mut2vsWT	GO:0016684	9.89653e-06	14	61	oxidoreductase activity, acting on peroxide as acceptor
BP_MutvsWT	GO:0019752	1.00776e-05	60	319	carboxylic acid metabolic process
BP_MutvsWT	GO:0022904	1.01713e-05	6	7	respiratory electron transport chain
BP_MutvsWT	GO:0009765	1.12106e-05	9	16	photosynthesis, light harvesting
MF_F_Mut2vsWT	GO:0016757	1.19314e-05	43	365	glycosyltransferase activity
MF_F_Mut2vsWT	GO:0016209	1.40555e-05	15	71	antioxidant activity
MF_F_MutvsWT	GO:0005507	1.52432e-05	9	54	copper ion binding
BP_MutvsWT	GO:0044038	1.53832e-05	7	10	cell wall macromolecule biosynthetic process
BP_MutvsWT	GO:0070589	1.53832e-05	7	10	cellular component macromolecule biosynthetic process
BP_F_Mut1vsWT	GO:0009698	1.58543e-05	6	24	phenylpropanoid metabolic process
BP_F_Mut1vsWT	GO:0009808	1.58543e-05	6	24	lignin metabolic process
BP_F_Mut1vsWT	GO:0046271	1.58543e-05	6	24	phenylpropanoid catabolic process
BP_F_Mut1vsWT	GO:0046274	1.58543e-05	6	24	lignin catabolic process
MF_F_Mut1vsWT	GO:0052716	1.63698e-05	6	24	hydroquinone:oxygen oxidoreductase activity
BP_F_Mut2vsWT	GO:0044038	1.8143e-05	6	10	cell wall macromolecule biosynthetic process
BP_F_Mut2vsWT	GO:0070589	1.8143e-05	6	10	cellular component macromolecule biosynthetic process
MF_F_Mut2vsWT	GO:0005198	2.21921e-05	33	257	structural molecule activity
MF_F_Mut1vsWT	GO:0016491	2.52954e-05	42	916	oxidoreductase activity
BP_F_MutvsWT	GO:0044036	2.76351e-05	7	33	cell wall macromolecule metabolic process
MF_MutvsWT	GO:0016757	2.86211e-05	59	365	glycosyltransferase activity
BP_F_Mut2vsWT	GO:0006979	3.01439e-05	14	58	response to oxidative stress
MF_F_Mut2vsMut1	GO:0003824	3.16508e-05	83	4802	catalytic activity
BP_F_Mut1vsWT	GO:0019748	3.28606e-05	6	27	secondary metabolic process
MF_F_Mut1vsWT	GO:0005507	3.79733e-05	8	54	copper ion binding
BP_MutvsWT	GO:0006098	3.83423e-05	7	11	pentose-phosphate shunt
BP_MutvsWT	GO:0006740	3.83423e-05	7	11	NADPH regeneration
BP_MutvsWT	GO:0051156	3.83423e-05	7	11	glucose 6-phosphate metabolic process
MF_F_MutvsWT	GO:0046914	5.23709e-05	37	677	transition metal ion binding
BP_MutvsWT	GO:0071554	6.08924e-05	23	90	cell wall organization or biogenesis
MF_F_MutvsWT	GO:0016758	7.89246e-05	20	275	hexosyltransferase activity
BP_MutvsWT	GO:0006119	8.10888e-05	5	6	oxidative phosphorylation
BP_MutvsWT	GO:0009119	8.10888e-05	5	6	ribonucleoside metabolic process
BP_MutvsWT	GO:0042773	8.10888e-05	5	6	ATP synthesis coupled electron transport
BP_MutvsWT	GO:0045333	0.000100546	10	24	cellular respiration
MF_F_MutvsWT	GO:0046872	0.000101349	51	1085	metal ion binding
BP_MutvsWT	GO:0006753	0.000105246	29	130	nucleoside phosphate metabolic process
MF_F_Mut2vsWT	GO:0005509	0.000131915	22	156	calcium ion binding
MF_F_Mut1vsWT	GO:0016682	0.00013391	6	34	oxidoreductase activity, acting on diphenols and related substances as donors, oxygen as acceptor
BP_F_Mut2vsWT	GO:0006950	0.000135462	41	327	response to stress
BP_F_Mut2vsWT	GO:0010383	0.000140566	8	24	cell wall polysaccharide metabolic process
BP_F_Mut2vsWT	GO:0010410	0.000140566	8	24	hemicellulose metabolic process
BP_F_Mut2vsMut1	GO:0016054	0.000143246	4	20	organic acid catabolic process
BP_F_Mut2vsMut1	GO:0046395	0.000143246	4	20	carboxylic acid catabolic process
MF_MutvsWT	GO:0016765	0.000148801	13	44	transferase activity, transferring alkyl or aryl (other than methyl) groups
MF_MutvsWT	GO:0004857	0.000151978	17	68	enzyme inhibitor activity
BP_MutvsWT	GO:1901135	0.000158637	45	241	carbohydrate derivative metabolic process
BP_MutvsWT	GO:0006163	0.000162135	26	114	purine nucleotide metabolic process
MF_F_Mut2vsWT	GO:0004097	0.000168741	4	6	catechol oxidase activity
BP_MutvsWT	GO:0032787	0.000176231	23	96	monocarboxylic acid metabolic process
MF_MutvsWT	GO:0140678	0.000184141	17	69	molecular function inhibitor activity
BP_F_MutvsWT	GO:0071554	0.000188907	10	90	cell wall organization or biogenesis
BP_MutvsWT	GO:0044271	0.000195107	163	1175	cellular nitrogen compound biosynthetic process
MF_F_Mut2vsWT	GO:0016765	0.000201834	10	44	transferase activity, transferring alkyl or aryl (other than methyl) groups
MF_F_MutvsWT	GO:0016757	0.000204068	23	365	glycosyltransferase activity
MF_F_MutvsWT	GO:0043169	0.00024998	51	1125	cation binding
BP_MutvsWT	GO:0019684	0.000266774	9	22	photosynthesis, light reaction
BP_F_Mut1vsWT	GO:0071554	0.000270444	9	90	cell wall organization or biogenesis
MF_F_Mut1vsWT	GO:0016679	0.000294016	6	39	oxidoreductase activity, acting on diphenols and related substances as donors
BP_MutvsWT	GO:0006739	0.000297196	7	14	NADP metabolic process
BP_MutvsWT	GO:0043094	0.000297196	7	14	cellular metabolic compound salvage
BP_F_MutvsWT	GO:0044248	0.000302222	14	172	cellular catabolic process
BP_F_MutvsWT	GO:0042546	0.000309885	6	34	cell wall biogenesis
BP_MutvsWT	GO:0044283	0.000313664	36	185	small molecule biosynthetic process
MF_F_Mut2vsWT	GO:0005506	0.000314423	24	188	iron ion binding
BP_F_Mut2vsWT	GO:0006546	0.000334992	3	3	glycine catabolic process
BP_F_Mut2vsWT	GO:0009071	0.000334992	3	3	serine family amino acid catabolic process
BP_MutvsWT	GO:0015980	0.000343069	11	32	energy derivation by oxidation of organic compounds
BP_F_Mut2vsWT	GO:0000271	0.000350768	11	48	polysaccharide biosynthetic process
BP_F_Mut2vsWT	GO:0033692	0.000350768	11	48	cellular polysaccharide biosynthetic process
MF_F_Mut1vsWT	GO:0005509	0.000352748	12	156	calcium ion binding
MF_F_Mut2vsWT	GO:0046872	0.000359409	91	1085	metal ion binding
BP_F_Mut2vsWT	GO:0006952	0.000360768	14	72	defense response
MF_MutvsWT	GO:0003954	0.000373578	4	5	NADH dehydrogenase activity
MF_MutvsWT	GO:0004478	0.000373578	4	5	methionine adenosyltransferase activity
MF_MutvsWT	GO:0008137	0.000373578	4	5	NADH dehydrogenase (ubiquinone) activity
MF_MutvsWT	GO:0050136	0.000373578	4	5	NADH dehydrogenase (quinone) activity
BP_F_Mut2vsWT	GO:0034645	0.000375111	52	467	cellular macromolecule biosynthetic process
MF_F_Mut1vsWT	GO:0020037	0.000376933	14	204	heme binding
BP_F_Mut2vsWT	GO:0042546	0.000385696	9	34	cell wall biogenesis
BP_MutvsWT	GO:0009060	0.00039655	9	23	aerobic respiration
MF_F_Mut2vsWT	GO:0015453	0.000408148	5	12	oxidoreduction-driven active transmembrane transporter activity
BP_MutvsWT	GO:0009117	0.000413819	27	127	nucleotide metabolic process
MF_F_Mut1vsWT	GO:0046906	0.000416129	14	206	tetrapyrrole binding
MF_F_Mut1vsWT	GO:0016872	0.000438957	3	7	intramolecular lyase activity
BP_F_MutvsWT	GO:0010383	0.000448253	5	24	cell wall polysaccharide metabolic process
BP_F_MutvsWT	GO:0010410	0.000448253	5	24	hemicellulose metabolic process
MF_MutvsWT	GO:0016616	0.00044997	17	74	oxidoreductase activity, acting on the CH-OH group of donors, NAD or NADP as acceptor
MF_MutvsWT	GO:0046906	0.000466884	35	206	tetrapyrrole binding
BP_F_Mut2vsMut1	GO:0046165	0.000523626	3	12	alcohol biosynthetic process
BP_F_Mut2vsMut1	GO:0006546	0.000569541	2	3	glycine catabolic process
BP_F_Mut2vsMut1	GO:0009071	0.000569541	2	3	serine family amino acid catabolic process
BP_F_Mut1vsWT	GO:0019439	0.000571135	7	61	aromatic compound catabolic process
BP_F_Mut1vsWT	GO:1901361	0.000571135	7	61	organic cyclic compound catabolic process
BP_MutvsWT	GO:0010383	0.000574152	9	24	cell wall polysaccharide metabolic process
BP_MutvsWT	GO:0010410	0.000574152	9	24	hemicellulose metabolic process
BP_MutvsWT	GO:0006556	0.000628395	4	5	S-adenosylmethionine biosynthetic process
BP_MutvsWT	GO:0042278	0.000628395	4	5	purine nucleoside metabolic process
BP_MutvsWT	GO:0046128	0.000628395	4	5	purine ribonucleoside metabolic process
BP_MutvsWT	GO:0046500	0.000628395	4	5	S-adenosylmethionine metabolic process
BP_F_Mut2vsMut1	GO:1901606	0.000673881	3	13	alpha-amino acid catabolic process
MF_F_MutvsWT	GO:0016872	0.000681349	3	7	intramolecular lyase activity
BP_F_Mut2vsWT	GO:0044264	0.000689522	13	68	cellular polysaccharide metabolic process
BP_F_Mut2vsWT	GO:0009069	0.000694085	7	23	serine family amino acid metabolic process
BP_MutvsWT	GO:0009059	0.000701199	156	1146	macromolecule biosynthetic process
BP_F_Mut2vsMut1	GO:0044282	0.00072861	4	30	small molecule catabolic process
BP_F_Mut2vsWT	GO:0005976	0.000735887	14	77	polysaccharide metabolic process
MF_F_MutvsWT	GO:0016209	0.000743495	8	71	antioxidant activity
BP_F_MutvsWT	GO:0015979	0.000781193	7	55	photosynthesis
BP_MutvsWT	GO:0072524	0.000811918	9	25	pyridine-containing compound metabolic process
BP_MutvsWT	GO:0009116	0.000815058	7	16	nucleoside metabolic process
BP_MutvsWT	GO:1901657	0.000815058	7	16	glycosyl compound metabolic process
BP_F_Mut2vsWT	GO:0019439	0.00084301	12	61	aromatic compound catabolic process
BP_F_Mut2vsWT	GO:1901361	0.00084301	12	61	organic cyclic compound catabolic process
BP_F_Mut2vsWT	GO:1901566	0.000854933	68	675	organonitrogen compound biosynthetic process
BP_MutvsWT	GO:0044272	0.000976916	12	41	sulfur compound biosynthetic process
MF_F_Mut1vsWT	GO:0005545	0.00101673	3	9	1-phosphatidylinositol binding
BP_F_Mut2vsMut1	GO:0009063	0.00105069	3	15	amino acid catabolic process
MF_F_Mut2vsWT	GO:0046914	0.00106401	60	677	transition metal ion binding
BP_MutvsWT	GO:0006633	0.00106507	11	36	fatty acid biosynthetic process
MF_MutvsWT	GO:0003824	0.00109543	501	4802	catalytic activity
MF_F_Mut2vsWT	GO:0043169	0.00117342	91	1125	cation binding
MF_MutvsWT	GO:0045735	0.00118193	8	24	nutrient reservoir activity
BP_F_Mut2vsWT	GO:0071554	0.00123281	15	90	cell wall organization or biogenesis
MF_MutvsWT	GO:0030145	0.00123297	7	19	manganese ion binding
MF_F_Mut2vsMut1	GO:0009055	0.00123821	6	95	electron transfer activity
BP_MutvsWT	GO:0098656	0.00127266	3	3	monoatomic anion transmembrane transport
MF_MutvsWT	GO:0016758	0.00129153	42	275	hexosyltransferase activity
BP_F_Mut2vsWT	GO:0006544	0.0012932	4	8	glycine metabolic process
BP_F_Mut2vsWT	GO:0015995	0.0012932	4	8	chlorophyll biosynthetic process
MF_F_Mut2vsWT	GO:0016747	0.00135014	17	127	acyltransferase activity, transferring groups other than amino-acyl groups
MF_F_Mut2vsWT	GO:0009055	0.00138688	14	95	electron transfer activity
MF_F_Mut2vsMut1	GO:0016679	0.00140708	4	39	oxidoreductase activity, acting on diphenols and related substances as donors
MF_F_MutvsWT	GO:0004601	0.00142341	7	61	peroxidase activity
MF_F_MutvsWT	GO:0016684	0.00142341	7	61	oxidoreductase activity, acting on peroxide as acceptor
MF_MutvsWT	GO:0016667	0.00148915	15	68	oxidoreductase activity, acting on a sulfur group of donors
BP_F_Mut2vsWT	GO:0034637	0.00151217	12	65	cellular carbohydrate biosynthetic process
MF_MutvsWT	GO:0020037	0.00158651	33	204	heme binding
BP_F_MutvsWT	GO:0045491	0.00160046	3	9	xylan metabolic process
BP_F_MutvsWT	GO:0045492	0.00160046	3	9	xylan biosynthetic process
BP_F_MutvsWT	GO:0070592	0.00160046	3	9	cell wall polysaccharide biosynthetic process
MF_F_MutvsWT	GO:0030145	0.00161866	4	19	manganese ion binding
MF_F_MutvsWT	GO:0016853	0.00166138	11	139	isomerase activity
MF_MutvsWT	GO:0051537	0.0017431	7	20	2 iron, 2 sulfur cluster binding
BP_F_Mut2vsMut1	GO:0006950	0.00176708	12	327	response to stress
BP_F_Mut2vsMut1	GO:1901617	0.00182826	3	18	organic hydroxy compound biosynthetic process
BP_F_Mut2vsMut1	GO:0009228	0.00186423	2	5	thiamine biosynthetic process
BP_F_Mut2vsMut1	GO:0034309	0.00186423	2	5	primary alcohol biosynthetic process
BP_F_Mut1vsWT	GO:0048268	0.00191444	3	11	clathrin coat assembly
BP_MutvsWT	GO:0044036	0.00191703	10	33	cell wall macromolecule metabolic process
BP_MutvsWT	GO:0006631	0.00192298	12	44	fatty acid metabolic process
MF_F_MutvsWT	GO:0016705	0.00211486	13	187	oxidoreductase activity, acting on paired donors, with incorporation or reduction of molecular oxygen
MF_F_MutvsWT	GO:0005506	0.00221693	13	188	iron ion binding
MF_MutvsWT	GO:0046915	0.00223609	4	7	transition metal ion transmembrane transporter activity
BP_F_MutvsWT	GO:0044038	0.00223952	3	10	cell wall macromolecule biosynthetic process
BP_F_MutvsWT	GO:0070589	0.00223952	3	10	cellular component macromolecule biosynthetic process
BP_F_Mut2vsWT	GO:0006412	0.00236763	37	330	translation
BP_MutvsWT	GO:0042546	0.00245703	10	34	cell wall biogenesis
BP_F_Mut2vsWT	GO:0042440	0.00247416	7	28	pigment metabolic process
BP_F_MutvsWT	GO:0044262	0.00257503	9	105	cellular carbohydrate metabolic process
BP_MutvsWT	GO:0019362	0.00268282	7	19	pyridine nucleotide metabolic process
BP_MutvsWT	GO:0046496	0.00268282	7	19	nicotinamide nucleotide metabolic process
BP_MutvsWT	GO:0009150	0.00272093	19	89	purine ribonucleotide metabolic process
BP_MutvsWT	GO:0072330	0.00273681	11	40	monocarboxylic acid biosynthetic process
BP_F_MutvsWT	GO:0044264	0.00275129	7	68	cellular polysaccharide metabolic process
BP_F_Mut2vsMut1	GO:0006772	0.00277106	2	6	thiamine metabolic process
BP_F_Mut2vsMut1	GO:0042723	0.00277106	2	6	thiamine-containing compound metabolic process
BP_F_Mut2vsMut1	GO:0042724	0.00277106	2	6	thiamine-containing compound biosynthetic process
MF_F_MutvsWT	GO:0016747	0.00277174	10	127	acyltransferase activity, transferring groups other than amino-acyl groups
BP_MutvsWT	GO:0016053	0.00297992	26	137	organic acid biosynthetic process
BP_MutvsWT	GO:0046394	0.00297992	26	137	carboxylic acid biosynthetic process
BP_F_Mut2vsWT	GO:0043043	0.00307229	37	335	peptide biosynthetic process
MF_MutvsWT	GO:0005385	0.00317243	3	4	zinc ion transmembrane transporter activity
BP_MutvsWT	GO:1901605	0.00327484	20	97	alpha-amino acid metabolic process
BP_F_Mut1vsWT	GO:0006020	0.00329482	2	4	inositol metabolic process
MF_F_Mut1vsWT	GO:0016747	0.00334922	9	127	acyltransferase activity, transferring groups other than amino-acyl groups
MF_F_Mut1vsWT	GO:0046872	0.00336443	40	1085	metal ion binding
BP_MutvsWT	GO:0006790	0.00339139	15	65	sulfur compound metabolic process
MF_F_Mut2vsWT	GO:0008428	0.00353164	2	2	ribonuclease inhibitor activity
MF_F_Mut2vsWT	GO:0010309	0.00353164	2	2	acireductone dioxygenase [iron(II)-requiring] activity
MF_F_Mut2vsWT	GO:0016168	0.00353164	2	2	chlorophyll binding
MF_F_Mut2vsWT	GO:0016661	0.00353164	2	2	oxidoreductase activity, acting on other nitrogenous compounds as donors
MF_F_Mut2vsWT	GO:0045550	0.00353164	2	2	geranylgeranyl reductase activity
MF_F_Mut2vsWT	GO:0046857	0.00353164	2	2	oxidoreductase activity, acting on other nitrogenous compounds as donors, with NAD or NADP as acceptor
MF_F_Mut2vsWT	GO:0140721	0.00353164	2	2	nuclease inhibitor activity
BP_MutvsWT	GO:0009259	0.00354193	19	91	ribonucleotide metabolic process
BP_MutvsWT	GO:0019693	0.00354193	19	91	ribose phosphate metabolic process
BP_MutvsWT	GO:0045229	0.00354349	13	53	external encapsulating structure organization
BP_MutvsWT	GO:0071555	0.00354349	13	53	cell wall organization
MF_F_Mut2vsWT	GO:0016705	0.00365467	21	187	oxidoreductase activity, acting on paired donors, with incorporation or reduction of molecular oxygen
MF_F_Mut2vsWT	GO:0004420	0.00365568	3	6	hydroxymethylglutaryl-CoA reductase (NADPH) activity
MF_F_Mut2vsWT	GO:0015020	0.00365568	3	6	glucuronosyltransferase activity
BP_F_Mut2vsMut1	GO:0009069	0.00377366	3	23	serine family amino acid metabolic process
BP_F_Mut2vsMut1	GO:0034308	0.00384444	2	7	primary alcohol metabolic process
BP_MutvsWT	GO:0009141	0.00396107	15	66	nucleoside triphosphate metabolic process
BP_F_Mut2vsWT	GO:0000097	0.00400207	6	23	sulfur amino acid biosynthetic process
BP_F_Mut2vsWT	GO:0046148	0.00400207	6	23	pigment biosynthetic process
BP_F_MutvsWT	GO:1901575	0.00402602	15	249	organic substance catabolic process
MF_F_Mut1vsWT	GO:0030276	0.00403287	3	14	clathrin binding
MF_F_MutvsWT	GO:0005509	0.00409288	11	156	calcium ion binding
MF_MutvsWT	GO:0004616	0.0041372	4	8	phosphogluconate dehydrogenase (decarboxylating) activity
BP_F_Mut2vsWT	GO:0044281	0.00414602	54	544	small molecule metabolic process
MF_F_Mut2vsWT	GO:0030145	0.00423293	5	19	manganese ion binding
BP_F_Mut2vsMut1	GO:0006066	0.00426974	3	24	alcohol metabolic process
BP_F_Mut2vsWT	GO:0006518	0.00435711	37	342	peptide metabolic process
BP_F_MutvsWT	GO:0006020	0.00450642	2	4	inositol metabolic process
BP_MutvsWT	GO:0006166	0.00467798	3	4	purine ribonucleoside salvage
BP_MutvsWT	GO:0006829	0.00467798	3	4	zinc ion transport
BP_MutvsWT	GO:0009163	0.00467798	3	4	nucleoside biosynthetic process
BP_MutvsWT	GO:0019646	0.00467798	3	4	aerobic electron transport chain
BP_MutvsWT	GO:0034404	0.00467798	3	4	nucleobase-containing small molecule biosynthetic process
BP_MutvsWT	GO:0042451	0.00467798	3	4	purine nucleoside biosynthetic process
BP_MutvsWT	GO:0042455	0.00467798	3	4	ribonucleoside biosynthetic process
BP_MutvsWT	GO:0042775	0.00467798	3	4	mitochondrial ATP synthesis coupled electron transport
BP_MutvsWT	GO:0043174	0.00467798	3	4	nucleoside salvage
BP_MutvsWT	GO:0046129	0.00467798	3	4	purine ribonucleoside biosynthetic process
BP_MutvsWT	GO:0071577	0.00467798	3	4	zinc ion transmembrane transport
BP_MutvsWT	GO:1901659	0.00467798	3	4	glycosyl compound biosynthetic process
BP_F_Mut1vsWT	GO:0006950	0.00476407	16	327	response to stress
BP_F_Mut2vsWT	GO:0043604	0.00479917	37	344	amide biosynthetic process
BP_F_Mut2vsWT	GO:0009773	0.00483367	2	2	photosynthetic electron transport in photosystem I
BP_F_Mut2vsWT	GO:0009834	0.00483367	2	2	plant-type secondary cell wall biogenesis
BP_F_Mut2vsWT	GO:0010207	0.00483367	2	2	photosystem II assembly
BP_MutvsWT	GO:0006414	0.0048597	8	26	translational elongation
BP_F_Mut2vsMut1	GO:0006544	0.00507966	2	8	glycine metabolic process
MF_MutvsWT	GO:0019843	0.00513536	5	13	rRNA binding
BP_F_MutvsWT	GO:0006979	0.00535767	6	58	response to oxidative stress
MF_MutvsWT	GO:0016614	0.00536159	19	107	oxidoreductase activity, acting on CH-OH group of donors
MF_F_Mut2vsWT	GO:0051537	0.00537224	5	20	2 iron, 2 sulfur cluster binding
BP_F_Mut1vsWT	GO:0006556	0.00540538	2	5	S-adenosylmethionine biosynthetic process
BP_F_Mut1vsWT	GO:0046500	0.00540538	2	5	S-adenosylmethionine metabolic process
MF_F_Mut1vsWT	GO:0004478	0.00541985	2	5	methionine adenosyltransferase activity
BP_F_MutvsWT	GO:0005976	0.00553109	7	77	polysaccharide metabolic process
BP_F_Mut2vsWT	GO:0044262	0.0057361	15	105	cellular carbohydrate metabolic process
MF_MutvsWT	GO:0016853	0.00577321	23	139	isomerase activity
MF_F_Mut1vsWT	GO:0046914	0.00588462	27	677	transition metal ion binding
MF_F_Mut2vsWT	GO:0016872	0.00611604	3	7	intramolecular lyase activity
BP_F_MutvsWT	GO:0009056	0.00621083	15	261	catabolic process
BP_F_Mut2vsWT	GO:0000096	0.00623626	6	25	sulfur amino acid metabolic process
MF_F_Mut1vsWT	GO:0043169	0.00627643	40	1125	cation binding
MF_MutvsWT	GO:0051536	0.00634539	13	64	iron-sulfur cluster binding
MF_MutvsWT	GO:0051540	0.00634539	13	64	metal cluster binding
BP_F_Mut2vsWT	GO:0022900	0.00640444	5	18	electron transport chain
BP_F_Mut2vsWT	GO:0044272	0.00641641	8	41	sulfur compound biosynthetic process
MF_MutvsWT	GO:0003746	0.00662943	6	19	translation elongation factor activity
BP_MutvsWT	GO:0030042	0.00672422	4	8	actin filament depolymerization
BP_MutvsWT	GO:0043101	0.00672422	4	8	purine-containing compound salvage
BP_MutvsWT	GO:0051261	0.00672422	4	8	protein depolymerization
BP_F_Mut2vsWT	GO:1901605	0.00683723	14	97	alpha-amino acid metabolic process
MF_F_MutvsWT	GO:0016765	0.00711915	5	44	transferase activity, transferring alkyl or aryl (other than methyl) groups
BP_F_Mut2vsWT	GO:0016051	0.00717308	12	78	carbohydrate biosynthetic process
MF_F_MutvsWT	GO:0004478	0.00726165	2	5	methionine adenosyltransferase activity
BP_F_Mut2vsWT	GO:0015994	0.00730881	4	12	chlorophyll metabolic process
BP_F_MutvsWT	GO:0006556	0.00737267	2	5	S-adenosylmethionine biosynthetic process
BP_F_MutvsWT	GO:0046500	0.00737267	2	5	S-adenosylmethionine metabolic process
BP_F_Mut1vsWT	GO:0044036	0.00746664	4	33	cell wall macromolecule metabolic process
BP_F_Mut2vsMut1	GO:0044281	0.00752079	15	544	small molecule metabolic process
MF_F_Mut2vsWT	GO:0016638	0.00767797	4	14	oxidoreductase activity, acting on the CH-NH2 group of donors
MF_MutvsWT	GO:0016836	0.00786667	9	38	hydro-lyase activity
BP_MutvsWT	GO:0006979	0.00800086	13	58	response to oxidative stress
MF_F_Mut2vsMut1	GO:0010333	0.00804937	2	11	terpene synthase activity
BP_F_Mut1vsWT	GO:0045229	0.00830149	5	53	external encapsulating structure organization
BP_F_Mut1vsWT	GO:0071555	0.00830149	5	53	cell wall organization
BP_F_Mut1vsWT	GO:0042546	0.00830794	4	34	cell wall biogenesis
MF_MutvsWT	GO:0015078	0.00851842	11	52	proton transmembrane transporter activity
MF_F_Mut2vsMut1	GO:0016682	0.00880174	3	34	oxidoreductase activity, acting on diphenols and related substances as donors, oxygen as acceptor
BP_MutvsWT	GO:0006869	0.00887631	7	23	lipid transport
MF_MutvsWT	GO:0004129	0.00900815	2	2	cytochrome-c oxidase activity
MF_MutvsWT	GO:0008198	0.00900815	2	2	ferrous iron binding
MF_MutvsWT	GO:0008428	0.00900815	2	2	ribonuclease inhibitor activity
MF_MutvsWT	GO:0010309	0.00900815	2	2	acireductone dioxygenase [iron(II)-requiring] activity
MF_MutvsWT	GO:0016168	0.00900815	2	2	chlorophyll binding
MF_MutvsWT	GO:0016675	0.00900815	2	2	oxidoreductase activity, acting on a heme group of donors
MF_MutvsWT	GO:0140721	0.00900815	2	2	nuclease inhibitor activity
BP_F_MutvsWT	GO:0034637	0.00931299	6	65	cellular carbohydrate biosynthetic process
MF_F_Mut2vsWT	GO:0004568	0.00935659	3	8	chitinase activity
BP_F_Mut2vsWT	GO:0043603	0.00990547	37	360	amide metabolic process
BP_F_Mut2vsWT	GO:1901606	0.0099856	4	13	alpha-amino acid catabolic process

## Sheet: Supplementary table 3 GO up
Supplementary table 3. Enriched GO terms in upregulated DEGs from different pairwise comparisions, FDR <0,01.
Contrast	GO term	Pvalue	Count	Size	Term
MF_MutvsWT	GO:0043531	1.05814e-30	51	204	ADP binding
MF_MutvsWT	GO:0032559	1.32452e-19	121	1602	adenyl ribonucleotide binding
MF_MutvsWT	GO:0030554	2.5893e-19	124	1680	adenyl nucleotide binding
MF_MutvsWT	GO:0032555	5.20117e-17	123	1767	purine ribonucleotide binding
MF_MutvsWT	GO:0017076	1.02846e-16	126	1850	purine nucleotide binding
MF_MutvsWT	GO:0032553	1.48584e-16	123	1790	ribonucleotide binding
MF_MutvsWT	GO:0097367	2.78268e-16	123	1804	carbohydrate derivative binding
MF_MutvsWT	GO:0000166	1.0442e-15	129	1973	nucleotide binding
MF_MutvsWT	GO:1901265	1.0442e-15	129	1973	nucleoside phosphate binding
MF_MutvsWT	GO:0036094	5.00689e-14	129	2070	small molecule binding
MF_MutvsWT	GO:0043168	7.28853e-14	124	1961	anion binding
MF_MutvsWT	GO:0005488	2.88102e-11	278	6662	binding
BP_MutvsWT	GO:0051716	1.56156e-10	37	407	cellular response to stimulus
BP_MutvsWT	GO:0007165	2.32598e-10	30	281	signal transduction
BP_MutvsWT	GO:0023052	2.32598e-10	30	281	signaling
MF_MutvsWT	GO:0043167	2.35107e-10	155	2992	ion binding
BP_MutvsWT	GO:0007154	3.60048e-10	30	286	cell communication
MF_MutvsWT	GO:0097159	4.4627e-08	175	3757	organic cyclic compound binding
MF_MutvsWT	GO:1901363	4.4627e-08	175	3757	heterocyclic compound binding
MF_F_Mut2vsMut1	GO:0016301	5.1267e-08	35	887	kinase activity
MF_F_Mut2vsMut1	GO:0030599	1.25369e-07	7	28	pectinesterase activity
MF_F_Mut2vsMut1	GO:0016773	1.99542e-07	33	850	phosphotransferase activity, alcohol group as acceptor
BP_F_Mut2vsMut1	GO:0045229	3.10266e-07	9	53	external encapsulating structure organization
BP_F_Mut2vsMut1	GO:0071555	3.10266e-07	9	53	cell wall organization
BP_F_Mut2vsMut1	GO:0042545	4.20018e-07	7	28	cell wall modification
MF_F_Mut2vsMut1	GO:0004672	6.56129e-07	30	765	protein kinase activity
MF_F_Mut2vsWT	GO:0003774	1.33441e-06	11	56	cytoskeletal motor activity
MF_F_Mut2vsMut1	GO:0052689	1.51294e-06	8	56	carboxylic ester hydrolase activity
MF_F_Mut2vsMut1	GO:0016772	1.57584e-06	35	1022	transferase activity, transferring phosphorus-containing groups
MF_MutvsWT	GO:0005515	1.89052e-06	126	2590	protein binding
MF_F_Mut2vsMut1	GO:0140096	2.47608e-06	42	1381	catalytic activity, acting on a protein
BP_F_Mut2vsWT	GO:0046488	4.35172e-06	10	48	phosphatidylinositol metabolic process
MF_F_Mut2vsWT	GO:0005524	6.11996e-06	74	1395	ATP binding
MF_F_Mut2vsWT	GO:0032559	6.60488e-06	82	1602	adenyl ribonucleotide binding
MF_F_Mut2vsWT	GO:0030554	6.65677e-06	85	1680	adenyl nucleotide binding
BP_MutvsWT	GO:0050794	6.74691e-06	49	922	regulation of cellular process
BP_MutvsWT	GO:0050896	8.89633e-06	39	668	response to stimulus
BP_F_Mut2vsWT	GO:0046839	1.06577e-05	5	10	phospholipid dephosphorylation
BP_F_Mut2vsWT	GO:0046856	1.06577e-05	5	10	phosphatidylinositol dephosphorylation
BP_MutvsWT	GO:0050789	1.18356e-05	50	968	regulation of biological process
BP_F_Mut2vsMut1	GO:0006468	1.47919e-05	30	756	protein phosphorylation
BP_MutvsWT	GO:0065007	1.92841e-05	50	985	biological regulation
MF_F_Mut2vsWT	GO:0003777	2.20687e-05	9	49	microtubule motor activity
MF_F_Mut2vsWT	GO:0140657	2.33117e-05	22	254	ATP-dependent activity
BP_F_Mut2vsMut1	GO:0071554	2.84733e-05	9	90	cell wall organization or biogenesis
BP_F_Mut2vsMut1	GO:0006796	3.31993e-05	37	1082	phosphate-containing compound metabolic process
MF_F_Mut2vsWT	GO:0008017	3.38692e-05	10	64	microtubule binding
BP_F_Mut2vsMut1	GO:0006793	3.38997e-05	37	1083	phosphorus metabolic process
BP_F_Mut2vsWT	GO:0007018	3.87902e-05	9	49	microtubule-based movement
MF_F_Mut2vsWT	GO:0000166	3.94102e-05	93	1973	nucleotide binding
MF_F_Mut2vsWT	GO:1901265	3.94102e-05	93	1973	nucleoside phosphate binding
BP_F_Mut2vsWT	GO:0006650	4.03519e-05	10	61	glycerophospholipid metabolic process
MF_F_Mut2vsWT	GO:0032555	4.68434e-05	85	1767	purine ribonucleotide binding
MF_F_Mut2vsWT	GO:0017076	4.9779e-05	88	1850	purine nucleotide binding
MF_F_Mut2vsWT	GO:0035639	5.09626e-05	77	1560	purine ribonucleoside triphosphate binding
BP_F_Mut2vsWT	GO:0046486	5.38086e-05	10	63	glycerolipid metabolic process
MF_F_Mut2vsWT	GO:0008092	5.62036e-05	12	96	cytoskeletal protein binding
MF_F_Mut2vsWT	GO:0097367	5.80811e-05	86	1804	carbohydrate derivative binding
BP_F_MutvsWT	GO:0005975	5.96824e-05	23	430	carbohydrate metabolic process
BP_F_Mut2vsMut1	GO:0016310	6.19115e-05	30	814	phosphorylation
MF_F_Mut2vsWT	GO:0032553	7.53455e-05	85	1790	ribonucleotide binding
MF_F_Mut2vsMut1	GO:0005524	0.000105673	38	1395	ATP binding
MF_F_Mut2vsWT	GO:0015631	0.000120803	10	74	tubulin binding
MF_F_MutvsWT	GO:0005215	0.000140787	23	514	transporter activity
MF_F_Mut2vsWT	GO:0036094	0.000150723	94	2070	small molecule binding
BP_F_Mut2vsWT	GO:0007017	0.000163922	12	100	microtubule-based process
MF_F_Mut1vsWT	GO:0004611	0.000184057	3	8	phosphoenolpyruvate carboxykinase activity
MF_F_MutvsWT	GO:0022857	0.000189054	22	490	transmembrane transporter activity
MF_MutvsWT	GO:0005524	0.000206093	71	1395	ATP binding
MF_F_Mut2vsWT	GO:0043168	0.000250524	89	1961	anion binding
MF_F_Mut2vsMut1	GO:0005545	0.000252063	3	9	1-phosphatidylinositol binding
BP_F_Mut2vsWT	GO:0030258	0.000288268	5	18	lipid modification
BP_F_MutvsWT	GO:0016051	0.000300458	8	78	carbohydrate biosynthetic process
BP_F_Mut2vsWT	GO:0006644	0.000335696	10	78	phospholipid metabolic process
MF_MutvsWT	GO:0004652	0.000365564	3	5	polynucleotide adenylyltransferase activity
MF_F_MutvsWT	GO:0004611	0.000369912	3	8	phosphoenolpyruvate carboxykinase activity
MF_F_Mut2vsMut1	GO:0032559	0.000433103	40	1602	adenyl ribonucleotide binding
MF_F_Mut2vsMut1	GO:0035639	0.00051117	39	1560	purine ribonucleoside triphosphate binding
MF_F_Mut2vsMut1	GO:0004650	0.000626807	4	27	polygalacturonase activity
BP_F_Mut2vsMut1	GO:0036211	0.000644055	34	1106	protein modification process
MF_F_Mut2vsMut1	GO:0016837	0.000650113	2	3	carbon-oxygen lyase activity, acting on polysaccharides
MF_F_Mut2vsMut1	GO:0030570	0.000650113	2	3	pectate lyase activity
BP_MutvsWT	GO:0043631	0.000742155	3	7	RNA polyadenylation
BP_F_Mut1vsWT	GO:0005975	0.000805875	17	430	carbohydrate metabolic process
BP_F_Mut2vsMut1	GO:0048268	0.000826436	3	11	clathrin coat assembly
MF_F_Mut2vsMut1	GO:0030276	0.00103429	3	14	clathrin binding
BP_MutvsWT	GO:0009987	0.00105677	152	4695	cellular process
MF_F_Mut2vsMut1	GO:0016788	0.00109196	14	367	hydrolase activity, acting on ester bonds
MF_F_Mut2vsMut1	GO:0030554	0.00113527	40	1680	adenyl nucleotide binding
BP_F_MutvsWT	GO:0046839	0.00113803	3	10	phospholipid dephosphorylation
BP_F_MutvsWT	GO:0046856	0.00113803	3	10	phosphatidylinositol dephosphorylation
MF_F_Mut2vsMut1	GO:0003824	0.00115042	90	4802	catalytic activity
MF_F_Mut2vsWT	GO:1901702	0.00124063	9	82	salt transmembrane transporter activity
MF_F_MutvsWT	GO:0046527	0.00142021	6	64	glucosyltransferase activity
MF_F_Mut2vsMut1	GO:0032555	0.00160917	41	1767	purine ribonucleotide binding
MF_F_Mut2vsWT	GO:0004611	0.00164607	3	8	phosphoenolpyruvate carboxykinase activity
BP_F_Mut1vsWT	GO:0006560	0.00166545	2	4	proline metabolic process
BP_F_Mut1vsWT	GO:0007052	0.00166545	2	4	mitotic spindle organization
BP_F_Mut1vsWT	GO:0032147	0.00166545	2	4	activation of protein kinase activity
BP_F_Mut1vsWT	GO:0060236	0.00166545	2	4	regulation of mitotic spindle organization
BP_F_Mut1vsWT	GO:0070507	0.00166545	2	4	regulation of microtubule cytoskeleton organization
BP_F_Mut1vsWT	GO:0090224	0.00166545	2	4	regulation of spindle organization
BP_F_Mut1vsWT	GO:1902850	0.00166545	2	4	microtubule cytoskeleton organization involved in mitosis
MF_F_Mut1vsWT	GO:0016645	0.0016827	3	16	oxidoreductase activity, acting on the CH-NH group of donors
MF_F_MutvsWT	GO:0035251	0.00183996	5	46	UDP-glucosyltransferase activity
MF_MutvsWT	GO:0004611	0.00189716	3	8	phosphoenolpyruvate carboxykinase activity
MF_MutvsWT	GO:0035639	0.00190273	73	1560	purine ribonucleoside triphosphate binding
BP_F_Mut1vsWT	GO:0016051	0.0019546	6	78	carbohydrate biosynthetic process
BP_F_Mut2vsMut1	GO:0043412	0.00197789	34	1177	macromolecule modification
BP_F_Mut2vsWT	GO:0015748	0.00204495	3	8	organophosphate ester transport
BP_F_Mut2vsWT	GO:0015914	0.00204495	3	8	phospholipid transport
MF_F_Mut2vsMut1	GO:0032553	0.00206942	41	1790	ribonucleotide binding
MF_F_Mut2vsWT	GO:0015291	0.00212065	8	72	secondary active transmembrane transporter activity
BP_F_MutvsWT	GO:0044262	0.0021654	8	105	cellular carbohydrate metabolic process
MF_F_Mut2vsMut1	GO:0005509	0.00222281	8	156	calcium ion binding
MF_F_Mut1vsWT	GO:0004612	0.00224162	2	5	phosphoenolpyruvate carboxykinase (ATP) activity
BP_MutvsWT	GO:0006074	0.00238767	3	10	(1->3)-beta-D-glucan metabolic process
BP_MutvsWT	GO:0006075	0.00238767	3	10	(1->3)-beta-D-glucan biosynthetic process
MF_F_Mut2vsMut1	GO:0097367	0.00240301	41	1804	carbohydrate derivative binding
MF_F_Mut2vsWT	GO:0008271	0.00241044	3	9	secondary active sulfate transmembrane transporter activity
MF_F_Mut2vsWT	GO:0015116	0.00241044	3	9	sulfate transmembrane transporter activity
MF_F_Mut2vsWT	GO:0016307	0.00241044	3	9	phosphatidylinositol phosphate kinase activity
MF_F_Mut2vsWT	GO:1901682	0.00241044	3	9	sulfur compound transmembrane transporter activity
MF_F_MutvsWT	GO:0015291	0.00260639	6	72	secondary active transmembrane transporter activity
BP_F_Mut1vsWT	GO:0001934	0.00274509	2	5	positive regulation of protein phosphorylation
BP_F_Mut1vsWT	GO:0045860	0.00274509	2	5	positive regulation of protein kinase activity
BP_F_MutvsWT	GO:0006560	0.00283745	2	4	proline metabolic process
BP_F_MutvsWT	GO:0007052	0.00283745	2	4	mitotic spindle organization
BP_F_MutvsWT	GO:0032147	0.00283745	2	4	activation of protein kinase activity
BP_F_MutvsWT	GO:0060236	0.00283745	2	4	regulation of mitotic spindle organization
BP_F_MutvsWT	GO:0070507	0.00283745	2	4	regulation of microtubule cytoskeleton organization
BP_F_MutvsWT	GO:0090224	0.00283745	2	4	regulation of spindle organization
BP_F_MutvsWT	GO:1902850	0.00283745	2	4	microtubule cytoskeleton organization involved in mitosis
MF_F_Mut1vsWT	GO:0046527	0.00285464	5	64	glucosyltransferase activity
BP_F_Mut2vsWT	GO:0008272	0.00298908	3	9	sulfate transport
BP_F_Mut2vsWT	GO:0072348	0.00298908	3	9	sulfur compound transport
BP_F_MutvsWT	GO:0034637	0.00299284	6	65	cellular carbohydrate biosynthetic process
MF_F_Mut2vsWT	GO:0097159	0.00318252	145	3757	organic cyclic compound binding
MF_F_Mut2vsWT	GO:1901363	0.00318252	145	3757	heterocyclic compound binding
MF_F_Mut1vsWT	GO:0016758	0.00320429	11	275	hexosyltransferase activity
BP_MutvsWT	GO:0031123	0.00321433	3	11	RNA 3'-end processing
MF_F_Mut1vsWT	GO:0022857	0.00322378	16	490	transmembrane transporter activity
MF_F_MutvsWT	GO:0016645	0.00330043	3	16	oxidoreductase activity, acting on the CH-NH group of donors
MF_F_Mut2vsWT	GO:0035251	0.00337665	6	46	UDP-glucosyltransferase activity
MF_F_Mut2vsMut1	GO:0035091	0.00350241	3	21	phosphatidylinositol binding
MF_F_MutvsWT	GO:0004612	0.00357221	2	5	phosphoenolpyruvate carboxykinase (ATP) activity
MF_F_Mut2vsMut1	GO:0043168	0.00365233	43	1961	anion binding
BP_F_Mut2vsWT	GO:0005975	0.00379893	26	430	carbohydrate metabolic process
MF_F_Mut2vsMut1	GO:0017076	0.00385287	41	1850	purine nucleotide binding
MF_MutvsWT	GO:0003843	0.00386509	3	10	1,3-beta-D-glucan synthase activity
MF_F_Mut2vsMut1	GO:0016740	0.00392478	42	1910	transferase activity
BP_F_Mut1vsWT	GO:0006308	0.00407221	2	6	DNA catabolic process
BP_F_Mut1vsWT	GO:0010562	0.00407221	2	6	positive regulation of phosphorus metabolic process
BP_F_Mut1vsWT	GO:0033674	0.00407221	2	6	positive regulation of kinase activity
BP_F_Mut1vsWT	GO:0042327	0.00407221	2	6	positive regulation of phosphorylation
BP_F_Mut1vsWT	GO:0045937	0.00407221	2	6	positive regulation of phosphate metabolic process
MF_F_Mut2vsMut1	GO:0000166	0.00410255	43	1973	nucleotide binding
MF_F_Mut2vsMut1	GO:1901265	0.00410255	43	1973	nucleoside phosphate binding
MF_F_Mut2vsWT	GO:0046527	0.00434653	7	64	glucosyltransferase activity
MF_F_Mut2vsWT	GO:0005215	0.00447098	28	514	transporter activity
MF_F_Mut2vsWT	GO:0022857	0.00447556	27	490	transmembrane transporter activity
BP_F_MutvsWT	GO:0055085	0.00465868	21	518	transmembrane transport
BP_F_MutvsWT	GO:0001934	0.00466048	2	5	positive regulation of protein phosphorylation
BP_F_MutvsWT	GO:0045860	0.00466048	2	5	positive regulation of protein kinase activity
BP_MutvsWT	GO:0071897	0.00470895	2	4	DNA biosynthetic process
MF_F_Mut2vsMut1	GO:0008289	0.00476729	5	74	lipid binding
MF_F_MutvsWT	GO:1901702	0.00498594	6	82	salt transmembrane transporter activity
MF_F_Mut1vsWT	GO:0005215	0.00511969	16	514	transporter activity
BP_MutvsWT	GO:0006310	0.00513304	4	25	DNA recombination
MF_F_Mut1vsWT	GO:0035251	0.00515829	4	46	UDP-glucosyltransferase activity
MF_F_MutvsWT	GO:2001070	0.00529033	2	6	starch binding
BP_F_Mut1vsWT	GO:0032886	0.00563827	2	7	regulation of microtubule-based process
BP_F_Mut2vsMut1	GO:0016043	0.00572407	13	330	cellular component organization
MF_F_Mut2vsMut1	GO:0036094	0.00584943	44	2070	small molecule binding
MF_F_Mut2vsWT	GO:0015318	0.00641543	12	163	inorganic molecular entity transmembrane transporter activity
MF_MutvsWT	GO:0070566	0.00673815	3	12	adenylyltransferase activity
BP_F_MutvsWT	GO:0030258	0.00679685	3	18	lipid modification
BP_F_MutvsWT	GO:0006308	0.00688948	2	6	DNA catabolic process
BP_F_MutvsWT	GO:0010562	0.00688948	2	6	positive regulation of phosphorus metabolic process
BP_F_MutvsWT	GO:0033674	0.00688948	2	6	positive regulation of kinase activity
BP_F_MutvsWT	GO:0042327	0.00688948	2	6	positive regulation of phosphorylation
BP_F_MutvsWT	GO:0045937	0.00688948	2	6	positive regulation of phosphate metabolic process
BP_F_Mut2vsWT	GO:0006560	0.00690557	2	4	proline metabolic process
BP_F_Mut2vsWT	GO:0007052	0.00690557	2	4	mitotic spindle organization
BP_F_Mut2vsWT	GO:0032147	0.00690557	2	4	activation of protein kinase activity
BP_F_Mut2vsWT	GO:0060236	0.00690557	2	4	regulation of mitotic spindle organization
BP_F_Mut2vsWT	GO:0070507	0.00690557	2	4	regulation of microtubule cytoskeleton organization
BP_F_Mut2vsWT	GO:0071897	0.00690557	2	4	DNA biosynthetic process
BP_F_Mut2vsWT	GO:0090224	0.00690557	2	4	regulation of spindle organization
BP_F_Mut2vsWT	GO:1902850	0.00690557	2	4	microtubule cytoskeleton organization involved in mitosis
MF_F_Mut2vsWT	GO:0140097	0.00712265	7	70	catalytic activity, acting on DNA
MF_F_MutvsWT	GO:0004499	0.00731266	2	7	N,N-dimethylaniline monooxygenase activity
BP_F_Mut1vsWT	GO:0006002	0.00743497	2	8	fructose 6-phosphate metabolic process
BP_F_Mut1vsWT	GO:0006094	0.00743497	2	8	gluconeogenesis
BP_F_Mut1vsWT	GO:0019319	0.00743497	2	8	hexose biosynthetic process
BP_F_Mut1vsWT	GO:0046364	0.00743497	2	8	monosaccharide biosynthetic process
BP_F_Mut2vsWT	GO:0006869	0.00750591	4	23	lipid transport
BP_MutvsWT	GO:0006625	0.00770073	2	5	protein targeting to peroxisome
BP_MutvsWT	GO:0072662	0.00770073	2	5	protein localization to peroxisome
BP_MutvsWT	GO:0072663	0.00770073	2	5	establishment of protein localization to peroxisome
MF_F_Mut1vsWT	GO:0003872	0.0077525	2	9	6-phosphofructokinase activity
BP_MutvsWT	GO:0016310	0.00806286	35	814	phosphorylation
BP_MutvsWT	GO:0006468	0.00814592	33	756	protein phosphorylation
BP_F_Mut1vsWT	GO:0044262	0.00848935	6	105	cellular carbohydrate metabolic process
BP_F_Mut2vsWT	GO:0015698	0.00876595	4	24	inorganic anion transport
MF_MutvsWT	GO:0016887	0.00910534	9	105	ATP hydrolysis activity
BP_F_Mut2vsWT	GO:0007051	0.00918062	3	13	spindle organization
MF_F_Mut2vsMut1	GO:0003774	0.00941547	4	56	cytoskeletal motor activity
BP_F_Mut1vsWT	GO:0031401	0.00945418	2	9	positive regulation of protein modification process
BP_F_MutvsWT	GO:0032886	0.00950585	2	7	regulation of microtubule-based process
BP_F_MutvsWT	GO:0006073	0.0095184	5	59	cellular glucan metabolic process
BP_F_MutvsWT	GO:0044042	0.0095184	5	59	glucan metabolic process
MF_F_Mut1vsWT	GO:0008443	0.00959422	2	10	phosphofructokinase activity
MF_F_Mut2vsWT	GO:0004612	0.00970745	2	5	phosphoenolpyruvate carboxykinase (ATP) activity

## Sheet: Supplementary table 4 (CC) 
Supplementary table 4. Enriched GO terms for cellular component (CC) in up- and downregulated DEGs from different pairwise comparisions, FDR <0,01.
Contrast	Set	GO term	Pvalue	Count	Size	Term
MutvsWT	down	GO:0005840	3.67137e-28	95	278	ribosome
F_Mut2vsWT	down	GO:0009579	1.92273e-22	26	45	thylakoid
MutvsWT	all	GO:0005840	8.23019e-22	95	278	ribosome
MutvsWT	down	GO:0043228	4.44979e-20	129	564	non-membrane-bounded organelle
MutvsWT	down	GO:0043232	4.44979e-20	129	564	intracellular non-membrane-bounded organelle
F_Mut2vsWT	all	GO:0009579	6.93061e-18	27	45	thylakoid
F_Mut2vsWT	down	GO:0034357	4.90458e-15	19	38	photosynthetic membrane
MutvsWT	all	GO:0043228	9.78935e-14	131	564	non-membrane-bounded organelle
MutvsWT	all	GO:0043232	9.78935e-14	131	564	intracellular non-membrane-bounded organelle
F_Mut2vsWT	down	GO:0009521	2.73705e-13	17	35	photosystem
F_Mut2vsWT	all	GO:0034357	4.81583e-12	20	38	photosynthetic membrane
F_Mut2vsWT	down	GO:0043228	3.59553e-11	66	564	non-membrane-bounded organelle
F_Mut2vsWT	down	GO:0043232	3.59553e-11	66	564	intracellular non-membrane-bounded organelle
F_Mut2vsWT	all	GO:0009521	9.87589e-11	18	35	photosystem
MutvsWT	down	GO:0044391	2.06611e-09	20	42	ribosomal subunit
F_Mut2vsMut1	down	GO:0009579	6.16845e-09	8	45	thylakoid
F_Mut2vsWT	down	GO:0009522	4.06333e-08	7	9	photosystem I
MutvsWT	all	GO:0044391	4.49208e-08	20	42	ribosomal subunit
MutvsWT	down	GO:0015935	1.44294e-07	12	20	small ribosomal subunit
F_Mut2vsWT	down	GO:0042651	1.74115e-07	10	24	thylakoid membrane
F_Mut2vsWT	down	GO:0009523	2.76691e-07	10	25	photosystem II
F_MutvsWT	down	GO:0048046	4.14491e-07	10	62	apoplast
MutvsWT	all	GO:0015935	1.01084e-06	12	20	small ribosomal subunit
F_Mut2vsWT	all	GO:0009522	1.36992e-06	7	9	photosystem I
MutvsWT	down	GO:0005740	1.81816e-06	19	54	mitochondrial envelope
F_Mut2vsMut1	all	GO:0009579	2.14911e-06	8	45	thylakoid
F_Mut2vsWT	all	GO:0042651	2.23066e-06	11	24	thylakoid membrane
F_Mut2vsWT	all	GO:0043228	2.24033e-06	81	564	non-membrane-bounded organelle
F_Mut2vsWT	all	GO:0043232	2.24033e-06	81	564	intracellular non-membrane-bounded organelle
F_Mut2vsWT	down	GO:0009538	2.56454e-06	5	6	photosystem I reaction center
F_Mut2vsWT	down	GO:0005840	2.87325e-06	34	278	ribosome
F_Mut2vsWT	all	GO:0009523	3.66795e-06	11	25	photosystem II
MutvsWT	down	GO:0031966	4.48701e-06	18	52	mitochondrial membrane
MutvsWT	down	GO:0098798	5.58706e-06	11	22	mitochondrial protein-containing complex
F_Mut1vsWT	down	GO:0005576	6.58848e-06	11	149	extracellular region
F_Mut2vsWT	down	GO:0009654	7.13303e-06	8	21	photosystem II oxygen evolving complex
MutvsWT	down	GO:0098800	8.43883e-06	10	19	inner mitochondrial membrane protein complex
MutvsWT	down	GO:0098803	1.07777e-05	6	7	respiratory chain complex
MutvsWT	down	GO:0005739	1.76484e-05	22	78	mitochondrion
F_Mut2vsWT	down	GO:1990204	2.15573e-05	10	38	oxidoreductase complex
F_Mut2vsMut1	up	GO:0005618	2.15944e-05	7	88	cell wall
F_Mut2vsMut1	down	GO:0043228	2.24984e-05	16	564	non-membrane-bounded organelle
F_Mut2vsMut1	down	GO:0043232	2.24984e-05	16	564	intracellular non-membrane-bounded organelle
MutvsWT	all	GO:0005740	2.47424e-05	19	54	mitochondrial envelope
F_Mut1vsWT	all	GO:0005576	2.51e-05	17	149	extracellular region
F_Mut1vsWT	down	GO:0048046	2.57408e-05	7	62	apoplast
F_Mut2vsMut1	down	GO:0034357	2.79585e-05	5	38	photosynthetic membrane
MutvsWT	all	GO:0098803	3.02225e-05	6	7	respiratory chain complex
MutvsWT	all	GO:0098798	3.07469e-05	11	22	mitochondrial protein-containing complex
F_Mut2vsWT	all	GO:0009538	3.17656e-05	5	6	photosystem I reaction center
F_Mut2vsWT	all	GO:0009654	3.80112e-05	9	21	photosystem II oxygen evolving complex
MutvsWT	down	GO:0005746	3.91194e-05	6	8	mitochondrial respirasome
MutvsWT	all	GO:0098800	4.06013e-05	10	19	inner mitochondrial membrane protein complex
F_MutvsWT	all	GO:0005576	4.14812e-05	19	149	extracellular region
F_Mut2vsMut1	up	GO:0030312	4.67969e-05	7	99	external encapsulating structure
F_MutvsWT	down	GO:0005576	4.89643e-05	12	149	extracellular region
MutvsWT	down	GO:0005743	5.21323e-05	12	31	mitochondrial inner membrane
MutvsWT	down	GO:0019866	5.21323e-05	12	31	organelle inner membrane
MutvsWT	all	GO:0031966	5.2176e-05	18	52	mitochondrial membrane
MutvsWT	down	GO:1990904	6.57351e-05	25	102	ribonucleoprotein complex
F_Mut2vsMut1	down	GO:0042651	7.46564e-05	4	24	thylakoid membrane
F_Mut2vsMut1	down	GO:0009523	8.82592e-05	4	25	photosystem II
F_Mut2vsWT	down	GO:0048046	8.92832e-05	12	62	apoplast
F_MutvsWT	all	GO:0048046	0.000100731	11	62	apoplast
MutvsWT	down	GO:0070469	0.000106513	6	9	respirasome
MutvsWT	down	GO:0009522	0.000106513	6	9	photosystem I
MutvsWT	all	GO:0005746	0.000107539	6	8	mitochondrial respirasome
F_Mut2vsWT	down	GO:0070069	0.00011579	4	6	cytochrome complex
F_Mut2vsWT	all	GO:0110165	0.000117768	279	2990	cellular anatomical entity
F_Mut2vsMut1	up	GO:0071944	0.000150008	8	160	cell periphery
F_Mut2vsWT	down	GO:0009512	0.000157627	3	3	cytochrome b6f complex
MutvsWT	down	GO:0031967	0.000178409	19	72	organelle envelope
F_Mut2vsWT	down	GO:0098796	0.000195881	21	167	membrane protein complex
F_Mut2vsWT	down	GO:0009507	0.000257799	7	25	chloroplast
MutvsWT	all	GO:0005739	0.000259426	22	78	mitochondrion
MutvsWT	down	GO:0031975	0.000263509	19	74	envelope
F_Mut2vsMut1	down	GO:0009512	0.000286573	2	3	cytochrome b6f complex
MutvsWT	all	GO:0070469	0.000287072	6	9	respirasome
MutvsWT	all	GO:0009522	0.000287072	6	9	photosystem I
MutvsWT	all	GO:0005743	0.000289036	12	31	mitochondrial inner membrane
MutvsWT	all	GO:0019866	0.000289036	12	31	organelle inner membrane
F_Mut2vsWT	down	GO:0009536	0.000336824	7	26	plastid
F_Mut2vsWT	all	GO:1990204	0.000340085	11	38	oxidoreductase complex
F_Mut2vsMut1	down	GO:0009521	0.000340719	4	35	photosystem
MutvsWT	down	GO:0098796	0.000430774	33	167	membrane protein complex
MutvsWT	all	GO:1990904	0.000433751	26	102	ribonucleoprotein complex
F_Mut2vsMut1	down	GO:1990204	0.000470395	4	38	oxidoreductase complex
MutvsWT	all	GO:0098796	0.000601706	37	167	membrane protein complex
F_Mut2vsMut1	up	GO:0030136	0.00060985	3	17	clathrin-coated vesicle
MutvsWT	down	GO:1990351	0.000656332	4	5	transporter complex
MutvsWT	down	GO:1902495	0.000656332	4	5	transmembrane transporter complex
MutvsWT	down	GO:0005622	0.000660638	233	1868	intracellular anatomical structure
MutvsWT	down	GO:0043226	0.000662059	186	1433	organelle
MutvsWT	down	GO:0043229	0.000662059	186	1433	intracellular organelle
F_MutvsWT	down	GO:0009522	0.000699512	3	9	photosystem I
F_Mut2vsWT	all	GO:0009512	0.000721981	3	3	cytochrome b6f complex
F_Mut2vsWT	all	GO:0070069	0.000833074	4	6	cytochrome complex
F_Mut2vsMut1	all	GO:0034357	0.000870074	5	38	photosynthetic membrane
MutvsWT	up	GO:0000148	0.00094105	3	10	1,3-beta-D-glucan synthase complex
F_Mut2vsWT	down	GO:0110165	0.00101169	169	2990	cellular anatomical entity
F_Mut2vsMut1	down	GO:0009654	0.00105571	3	21	photosystem II oxygen evolving complex
F_Mut2vsWT	all	GO:0009507	0.0010803	8	25	chloroplast
F_Mut2vsWT	down	GO:0019898	0.00109475	6	23	extrinsic component of membrane
F_Mut2vsMut1	all	GO:0009512	0.00119529	2	3	cytochrome b6f complex
F_Mut2vsMut1	all	GO:0042651	0.00119772	4	24	thylakoid membrane
MutvsWT	all	GO:1990351	0.00129594	4	5	transporter complex
MutvsWT	all	GO:1902495	0.00129594	4	5	transmembrane transporter complex
F_Mut2vsWT	all	GO:0005576	0.00136236	25	149	extracellular region
F_Mut2vsMut1	all	GO:0009523	0.00140438	4	25	photosystem II
F_Mut2vsMut1	down	GO:0070069	0.00140633	2	6	cytochrome complex
F_Mut2vsWT	all	GO:0009536	0.00144072	8	26	plastid
MutvsWT	down	GO:0015934	0.00156753	8	22	large ribosomal subunit
MutvsWT	all	GO:0031967	0.00164187	19	72	organelle envelope
F_Mut2vsMut1	all	GO:0005618	0.00174106	7	88	cell wall
F_Mut2vsMut1	down	GO:0009507	0.00177701	3	25	chloroplast
F_Mut1vsWT	down	GO:0030136	0.00177999	3	17	clathrin-coated vesicle
MutvsWT	down	GO:0070069	0.00179827	4	6	cytochrome complex
MutvsWT	down	GO:0009538	0.00179827	4	6	photosystem I reaction center
F_Mut1vsWT	all	GO:0048046	0.00183816	8	62	apoplast
F_Mut2vsMut1	down	GO:0009536	0.00199529	3	26	plastid
F_Mut2vsWT	up	GO:0016459	0.00217213	3	8	myosin complex
MutvsWT	all	GO:0031975	0.00232324	19	74	envelope
F_MutvsWT	down	GO:0009579	0.00233817	5	45	thylakoid
F_MutvsWT	up	GO:0016020	0.00266755	41	1124	membrane
F_MutvsWT	all	GO:0110165	0.00276	145	2990	cellular anatomical entity
F_Mut2vsWT	all	GO:0048046	0.00280922	13	62	apoplast
F_Mut2vsWT	all	GO:0019898	0.00307514	7	23	extrinsic component of membrane
F_Mut2vsMut1	all	GO:0030312	0.003428	7	99	external encapsulating structure
MutvsWT	all	GO:0070069	0.00348625	4	6	cytochrome complex
MutvsWT	all	GO:0009538	0.00348625	4	6	photosystem I reaction center
F_Mut2vsMut1	all	GO:0030136	0.00439586	3	17	clathrin-coated vesicle
MutvsWT	all	GO:0015934	0.00480612	8	22	large ribosomal subunit
F_Mut2vsMut1	all	GO:0009521	0.0049959	4	35	photosystem
F_Mut2vsMut1	down	GO:1902494	0.0054482	8	285	catalytic complex
F_Mut2vsMut1	up	GO:0031982	0.00560748	3	36	vesicle
F_Mut2vsMut1	up	GO:0097708	0.00560748	3	36	intracellular vesicle
F_Mut2vsMut1	up	GO:0031410	0.00560748	3	36	cytoplasmic vesicle
F_Mut2vsMut1	up	GO:0030135	0.00560748	3	36	coated vesicle
F_Mut2vsMut1	all	GO:0070069	0.00574565	2	6	cytochrome complex
F_MutvsWT	down	GO:0009521	0.00590197	4	35	photosystem
F_Mut2vsMut1	all	GO:0043228	0.00593739	20	564	non-membrane-bounded organelle
F_Mut2vsMut1	all	GO:0043232	0.00593739	20	564	intracellular non-membrane-bounded organelle
F_Mut2vsWT	down	GO:0005576	0.00601704	16	149	extracellular region
F_MutvsWT	down	GO:0009538	0.00629415	2	6	photosystem I reaction center
MutvsWT	up	GO:0098797	0.00664269	3	19	plasma membrane protein complex
F_Mut2vsMut1	all	GO:1990204	0.00673109	4	38	oxidoreductase complex
F_MutvsWT	all	GO:0009522	0.00677178	3	9	photosystem I
MutvsWT	down	GO:0009579	0.00778253	11	45	thylakoid
F_Mut2vsWT	all	GO:0005840	0.00792679	37	278	ribosome
F_MutvsWT	down	GO:0034357	0.00793388	4	38	photosynthetic membrane
F_Mut2vsMut1	all	GO:0009654	0.00811613	3	21	photosystem II oxygen evolving complex
